# Supplementary material for: Robust hematopoietic specification requires the ubiquitous Sp1 and Sp3 transcription factors
Source: Epigenetics Chromatin. 2019 Jun 4;12:33. doi: 10.1186/s13072-019-0282-9 (PMC6547542; doi:10.1186/s13072-019-0282-9)
Supplement: Supplementary file 2 — Additional file 2. Dataset 1 - Covariance analysis of RNA-seq data. [file 13072_2019_282_MOESM2_ESM.xlsx]

## Sheet: 13 clusters
Table representing the normalised FPKM values for each condition (WT, Sp1DDBD/DDBD, Sp3-/-) and for each differentiation stage (ESC, Flk+, HE1, HE2 and Progenitor) for each of the 13 clusters determined from hierarchical clustering of the genes, with clusters being identified with DynamicTreeCut in R.
Cluster 1	464 genes																Cluster 2	347 genes																Cluster 3	319 genes
Gene	E14WT_ESC_FPKM	Sp1DDBD/DDBD_ESC_FPKM	Sp3-/-_ESC_FPKM	E14WT_Flk_FPKM	Sp1DDBD/DDBD_Flk_FPKM	Sp3-/-_Flk_FPKM	E14WT_HE1_FPKM	Sp1DDBD/DDBD_HE1_FPKM	Sp3-/-_HE1_FPKM	E14WT_HE2_FPKM	Sp1DDBD/DDBD_HE2_FPKM	Sp3-/-_HE2_FPKM	E14WT_progenitor_FPKM	Sp1DDBD/DDBD_progenitor_FPKM	Sp3-/-_progenitor_FPKM		Gene	E14WT_ESC_FPKM	Sp1DDBD/DDBD_ESC_FPKM	Sp3-/-_ESC_FPKM	E14WT_Flk_FPKM	Sp1DDBD/DDBD_Flk_FPKM	Sp3-/-_Flk_FPKM	E14WT_HE1_FPKM	Sp1DDBD/DDBD_HE1_FPKM	Sp3-/-_HE1_FPKM	E14WT_HE2_FPKM	Sp1DDBD/DDBD_HE2_FPKM	Sp3-/-_HE2_FPKM	E14WT_progenitor_FPKM	Sp1DDBD/DDBD_progenitor_FPKM	Sp3-/-_progenitor_FPKM		Gene	E14WT_ESC_FPKM	Sp1DDBD/DDBD_ESC_FPKM	Sp3-/-_ESC_FPKM	E14WT_Flk_FPKM	Sp1DDBD/DDBD_Flk_FPKM	Sp3-/-_Flk_FPKM	E14WT_HE1_FPKM	Sp1DDBD/DDBD_HE1_FPKM	Sp3-/-_HE1_FPKM	E14WT_HE2_FPKM	Sp1DDBD/DDBD_HE2_FPKM	Sp3-/-_HE2_FPKM	E14WT_progenitor_FPKM	Sp1DDBD/DDBD_progenitor_FPKM	Sp3-/-_progenitor_FPKM
1500011K16Rik	3.46797	5.9182	11.3512	4.03642	3.25242	4.58657	4.99992	4.23649	8.48047	6.51815	5.92558	12.9165	5.16559	7.41006	9.67104		1110012L19Rik	12.6665	8.72209	9.93374	28.5391	10.5074	16.3794	15.5438	5.94026	9.74984	15.7445	6.04487	9.59843	11.2852	6.55635	10.104		2700046A07Rik	0.00824565	0.0170116	0.0151726	0.667926	1.10638	0.242824	2.07072	9.42571	5.93085	1.70705	4.84844	3.41129	0.291325	0.718126	1.03384
1810043G02Rik	2.36146	4.85249	2.86373	5.40438	7.92988	6.42947	5.34188	7.04317	5.47385	5.23256	8.17041	5.97305	5.3241	7.3229	6.62153		1110038B12Rik	75.682	89.2257	91.0015	87.1128	90.915	103.369	33.5521	53.8045	69.1262	53.7703	89.059	92.4774	73.3036	76.1367	106.829		4930412O13Rik	0.00191293	0.0117152	0.00486723	2.68167	5.74451	8.40485	1.08344	2.92876	2.6333	0.565335	1.0362	1.13553	0.0356298	0.00705762	0.257259
2310009B15Rik	1.56168	1.15641	3.77324	3.27059	2.29015	6.69515	5.48568	2.29925	6.49949	5.64983	3.44256	6.73028	4.56852	3.57802	7.10521		1810026B05Rik	4.66011	6.85024	5.336	6.27801	5.9069	4.79854	2.2773	4.34075	2.89571	2.78149	6.35145	3.6869	4.0879	6.76944	5.31926		4931428F04Rik	1.77195	2.09963	4.18	4.08873	6.20753	8.25226	3.17638	1.25248	3.38101	1.97465	1.25076	3.1776	2.20207	1.34512	3.44904
2610002M06Rik	1.61563	1.33794	0.766613	3.20263	2.32884	1.54649	2.89051	4.10408	3.54017	2.90353	4.13407	2.99817	3.00422	4.45773	3.35873		1810044D09Rik	0.904747	0.542012	2.33696	1.72495	1.60588	4.16364	0.672138	1.27093	1.2324	1.26916	0.660886	1.87981	2.22233	2.41408	4.11469		5031439G07Rik	5.29611	7.49427	3.64648	10.0288	15.9631	8.45725	16.0153	19.6089	7.63405	9.31337	11.2967	6.94719	7.82934	9.38278	5.11716
2700081O15Rik	3.99746	3.58463	6.82603	4.23594	5.99723	7.51255	4.7742	7.26337	9.73055	5.59178	6.72402	8.61425	5.65078	6.29097	7.67688		2310039H08Rik	2.48507	3.87956	6.32517	7.00421	2.89984	8.373	4.95971	3.53795	7.63631	6.86382	5.09521	12.0552	7.81437	8.17926	11.0628		6330403K07Rik	0.868495	0.576664	0.460193	10.8459	13.2425	7.21668	6.79414	3.0583	1.10507	1.62586	1.2661	0.90131	1.21187	0.922225	0.985425
2810410L24Rik	0.0635259	1.30174	1.03126	0.762924	0.950918	1.22089	1.21274	1.18402	3.49382	1.31925	2.1626	3.09774	0.751111	1.53377	3.14785		2410006H16Rik	75.4094	98.711	94.6018	281.516	125.964	163.625	66.8181	65.434	90.1879	100.651	87.5089	117.266	124.267	84.0272	131.179		9430020K01Rik	2.35804	1.81043	1.54173	11.5178	7.69408	5.674	30.8458	25.1742	27.9306	12.4997	7.42943	11.4694	6.17228	2.707	5.1178
2810428I15Rik	18.6876	28.5884	64.1474	25.3863	21.5257	57.5248	40.4722	33.9239	62.4892	37.9476	37.0889	77.5966	44.041	44.0481	57.3248		2510003B16Rik	1.20452	1.54112	3.14647	1.20548	1.17101	1.10269	0.392052	0.295892	0.396324	0.950411	1.26301	1.4537	1.35637	1.02648	1.61702		Abhd8	2.49706	4.47196	5.76037	6.60018	8.56166	7.63385	13.655	12.9553	14.2629	7.52281	11.7244	12.003	5.83643	8.54441	8.51903
4930404N11Rik	0.956665	4.16953	7.09067	4.12463	4.78405	10.237	2.24081	2.77057	2.91687	2.1917	3.29696	5.4387	3.36186	4.74991	4.80478		2900060B14Rik	3.11159	3.47825	6.02266	4.00904	3.39094	7.34875	2.54618	1.7573	7.62806	4.00961	3.07879	10.0191	4.85356	4.58849	9.75622		Abtb2	0.903923	0.903095	1.10376	5.77181	3.61288	2.63115	4.15274	5.75425	4.61896	1.54911	2.16543	2.50199	1.85229	2.3222	2.00029
4930413G21Rik	0.0266323	0.0446249	2.61631	0.653256	0.39302	3.31105	0.804252	0.399008	2.87654	0.441869	0.580429	3.83119	0.802273	1.21796	2.15378		4930592I03Rik	0.956617	1.27731	0.565642	7.12445	4.84687	3.27436	1.43013	1.80951	1.65666	1.51244	1.16402	1.51844	1.13398	0.725603	0.887582		Actc1	0.535237	0.444741	0.14552	6.32186	5.89726	3.70448	17.7065	7.90717	0.839917	5.26822	4.27569	1.41528	2.71249	2.01838	1.14365
4930539J05Rik	0.395342	1.46547	6.66889	1.21665	0.748495	4.54575	1.5246	1.32114	5.71059	1.52798	2.86679	5.36585	1.5296	2.40688	3.94193		9230110C19Rik	3.4979	2.63116	2.68249	13.065	7.04079	5.28942	3.69156	3.20145	2.51314	4.40637	4.16655	2.62591	3.71729	4.47956	3.22665		Actn1	52.0587	60.1259	52.97	77.6321	90.0503	123.118	112.054	61.1633	41.3056	43.8783	27.5293	28.8932	54.9782	28.1587	28.0364
5830454E08Rik	0.333721	0.497767	0.9602	0.891032	0.680392	1.07227	0.808155	0.478618	0.784406	0.496011	1.0644	1.91491	1.36173	1.16936	3.36407		9530077C05Rik	1.68192	3.94538	1.41934	1.27115	1.33793	1.12329	0.687682	1.5219	1.69988	1.65001	2.42505	1.75772	1.72657	3.59844	2.76411		Adamts7	0.691607	0.714879	0.785019	0.671679	0.727607	0.644757	3.59501	1.89155	1.09232	0.977006	0.705675	0.291132	0.631296	0.334406	0.132043
5930412G12Rik	0.0334183	0.308807	0.0271794	4.31518	7.62254	3.59243	3.71004	8.93706	6.88799	5.29636	13.2927	11.9855	1.57541	4.89952	7.21982		Abcc1	14.0796	10.5274	10.872	18.4948	13.0703	13.5342	7.79268	4.599	5.16537	15.5288	6.7206	6.81661	15.7002	9.59774	5.7725		Adamts9	2.29184	0.602371	1.81154	9.20483	8.92254	12.4828	18.9597	8.32652	3.99002	4.04085	2.91039	2.55875	2.76843	1.41119	1.89872
9230105E05Rik	0.112819	0.313538	0.169557	2.57023	3.03373	2.81058	2.39582	1.43242	1.42425	4.46968	2.04644	2.72732	2.69991	1.15374	2.17573		Abhd11	18.8274	30.427	17.108	11.0523	16.4834	7.26408	6.34782	16.0055	5.03017	14.948	21.679	10.0253	16.4661	26.2572	10.6091		Adcy4	0.00665557	0.00859042	0.0171283	1.50012	0.801677	1.54357	27.3729	13.247	31.5209	5.85987	2.58428	5.86347	0.941108	0.218522	0.104718
Abca4	0.104457	0.152591	0.0666489	0.0213326	0.0783375	0.0137172	0.45891	0.859206	0.278247	1.31475	2.87721	1.55272	2.32029	5.44219	2.49424		Abhd18	1.33297	2.08996	0.457397	4.85323	5.21326	1.93002	1.47795	3.00035	0.923164	2.53451	4.55594	1.25104	2.99825	6.44394	1.88273		Adgra2	0.542943	0.914038	0.749835	24.9281	15.6043	10.7985	118.643	94.0344	115.794	61.923	64.6961	88.9754	24.4926	23.2115	46.7012
Abracl	21.6213	12.1055	13.5912	37.1575	17.2982	24.2398	63.6446	41.4742	27.7574	55.1261	31.48	23.2618	54.2419	33.1889	35.7656		Acap1	6.26628	2.9239	5.55812	3.50086	1.17916	1.57471	3.79302	2.48038	2.86645	5.9401	2.43718	2.30803	12.3957	5.05684	3.6242		Adgrl2	8.19818	9.41031	3.57473	15.991	20.3827	22.1984	27.8412	25.7609	15.5518	23.6329	25.95	16.7419	10.9633	13.559	13.4234
Acaa2	15.7296	12.6155	15.2336	14.9877	17.2988	17.4654	20.9642	9.08452	18.1293	27.4995	7.69643	19.5123	31.9621	16.2147	25.4957		Acat2	49.1804	47.7736	47.3824	63.3	66.2661	66.117	44.512	102.035	67.3664	70.8779	109.935	80.6617	49.6268	65.4569	74.1738		Adrb1	0.0577492	0.051961	0.0306363	1.02533	0.820883	4.67267	0.766493	0.48319	0.6721	0.145173	0.0836531	0.25974	0.147111	0.00705762	0.168644
Acadl	6.50185	1.53651	2.95783	11.0534	4.53111	6.96184	13.4116	6.40201	7.96116	13.4258	4.61009	5.61319	17.1378	5.46541	6.10623		Acp5	1.79058	0.446711	1.27411	0.345082	0.350229	0.511069	0.161849	0.0402706	0.222445	0.488668	1.12334	0.904007	5.34731	17.2113	3.13993		Afap1	2.2568	4.6677	1.62248	6.23078	9.7818	6.91908	10.099	11.4877	5.58874	4.60464	6.11762	3.18415	2.98864	3.33852	1.81213
Acads	13.3513	12.425	20.8468	19.7735	12.8387	16.8413	21.683	9.04476	18.6007	21.2217	7.89194	20.1611	27.0703	11.6781	21.7347		Acss2	4.18223	9.71211	1.69289	3.05516	4.18922	0.915095	0.573494	1.50768	0.456674	1.07109	1.99822	0.718087	4.52762	10.0202	2.58206		Aff3	3.0016	3.15328	1.95098	8.27657	12.0938	8.82113	7.73013	19.0561	13.405	6.18619	12.8182	11.9215	3.35441	6.52589	7.1313
Ackr1	0.0300324	0	0.0204152	0.665121	2.29432	1.19753	4.78125	4.12583	8.81036	7.877	8.50659	9.63919	3.49023	7.45445	7.8001		Adamts3	0.0606711	0.0574469	0.0152748	9.15433	9.85046	7.62359	0.697622	1.22229	1.52379	2.6671	7.26965	5.70052	7.08437	12.0715	7.16665		Airn	0.0534888	0.187364	0.0525077	4.47707	3.3272	1.40647	14.8611	19.4091	20.7959	5.3171	5.6458	8.60005	4.83333	5.42323	6.27599
Add2	0.0178035	0.0150811	0.0185373	0.121201	0.208386	0.161652	2.35153	1.10116	0.994593	1.09356	1.10204	0.823485	5.51399	13.4367	2.98865		Adra2b	0.0148875	0.00412658	0.0254318	9.57614	8.13105	19.3002	0.543322	0.148589	0.713373	0.0742808	0.22878	0.42662	1.26884	2.1228	0.859831		Akap2	8.42866	9.47135	7.32898	12.8628	5.07707	3.50667	26.1892	17.2288	13.6426	11.5496	4.37781	4.14459	4.68242	2.11821	1.98283
Adgra3	16.7433	10.7634	7.44301	34.86	31.7404	35.1684	22.6749	26.2258	23.0828	24.4568	32.6104	25.2417	29.8033	32.6844	28.2898		Adssl1	0.4407	0.381312	0.263532	19.1694	6.45109	13.6497	0.706182	0.155208	0.391666	1.1277	0.279833	0.814288	2.33916	1.08053	2.39228		Ano10	1.36188	0.275763	0.426132	17.2832	3.44927	11.7628	22.8383	1.24686	16.3878	8.96706	0.419242	6.5309	6.84033	0.369348	5.44604
Adgrg3	0	0.00209575	0	0	0.0237471	0	2.11195	8.44727	9.02882	23.2055	29.4379	28.1123	28.4902	22.428	31.8135		Aig1	1.71603	4.89374	2.23919	7.34386	9.59913	8.32941	2.82575	3.99853	2.8708	3.34785	6.05204	4.8165	3.48191	8.15937	5.91651		Anxa2	21.2092	18.9308	14.3074	69.9616	41.4277	32.2468	275.126	205.022	84.3002	87.7221	50.9828	34.0411	52.8394	19.952	11.6532
Afap1l1	2.08304	2.4574	1.67948	2.05069	4.47849	3.08073	91.7083	74.1658	83.409	60.2163	63.8068	61.9306	28.6248	33.975	38.5205		Aldh5a1	1.91028	2.59485	2.49467	2.95261	2.89337	2.92801	1.21724	1.9937	2.43221	1.75097	3.76712	3.07899	1.72645	3.39937	3.79403		Anxa4	7.6412	5.61534	3.57624	12.4699	9.48582	3.68863	19.2636	15.6648	4.39963	14.6827	8.01186	2.26835	14.9859	9.16745	2.7679
Ager	0.185859	0.182254	0.0720808	1.04513	1.94149	1.90783	1.11842	2.34286	2.25031	1.16893	3.33781	3.67314	1.86831	2.80434	4.10699		Aldh6a1	7.98043	11.5924	4.41034	12.8637	11.7755	8.4232	3.69902	6.50999	3.1192	5.32453	9.82727	4.5082	6.15643	13.2948	5.98592		Anxa6	44.8113	36.4713	37.577	44.8082	50.2758	35.7456	191.79	163.207	95.8625	55.4588	45.1134	33.9059	26.9172	14.481	9.92593
Akt1s1	7.59245	10.173	16.2374	7.48801	8.94495	17.8102	13.23	12.6312	21.079	10.2469	14.7515	25.5353	11.8317	12.5827	20.7594		Aldh9a1	33.1358	14.4923	32.7677	34.8365	20.9705	34.5115	18.0098	9.60647	19.2875	26.8768	15.4589	29.0346	35.8319	32.6192	36.0367		Apcdd1	0.795483	0.888329	1.02106	41.1949	22.9157	18.0237	31.5005	38.6854	56.5577	7.17105	11.1836	16.5043	1.04203	0.945963	2.39826
Alox5	0.259224	0.0593598	0.104327	0.816989	0.493513	0.458363	2.11358	0.951779	0.871296	5.49142	1.46068	1.77358	13.6289	6.01319	3.11468		Alpk3	1.33521	0.897627	0.989365	8.30546	7.93148	2.85768	1.42584	4.22679	2.58025	2.0136	3.90211	2.60457	1.39569	2.2846	2.57503		Apln	0.796	0.443409	0.415247	1.24203	1.76281	3.38439	2.48833	4.28105	0.917772	1.92391	3.29102	2.54809	1.03872	1.23259	3.63983
Angpt1	0.000927083	0.0313732	0	0.0178265	0.0713007	0.0595492	2.3502	1.71953	0.641305	2.03683	1.38142	0.361993	7.20001	5.15911	1.88997		Amer3	0.0030485	0.00724437	0	34.7886	12.2685	9.10595	0.0754976	0.118933	0.217524	0.0350752	0.0311182	0.0103941	0.000715	0.00705762	0.0145797		Aplnr	0.00624273	0.0076309	0.00445303	66.0553	75.4678	74.5352	64.8513	37.3003	64.0063	52.9379	36.9213	49.2265	5.37141	5.72282	15.4368
Ank	3.62451	2.85604	2.75084	2.71328	2.36487	2.86828	6.12824	3.52043	3.32139	7.48305	3.46659	3.69908	12.6214	7.45102	7.47213		Amot	4.19911	8.85912	2.10286	234.048	247.293	225.37	43.1806	48.6326	52.2388	41.8183	55.4099	53.0337	28.3682	37.323	42.8971		Arl4c	4.4899	4.01637	2.44338	11.1117	6.06669	6.21037	14.4633	14.3877	12.0911	4.50436	5.08754	4.6966	3.8523	2.3653	1.77146
Ankrd1	0.302622	1.94591	2.19692	0.321777	0.27846	0.120787	79.6106	123.229	15.8439	24.9558	32.6527	9.2335	22.4819	14.4816	5.78032		Ankle1	4.89147	6.12048	8.46277	4.79996	5.0569	6.17414	1.83868	3.87798	5.23225	3.41089	5.62591	8.73908	5.28266	6.7347	8.92936		Arpin	0.973275	0.869831	1.49248	6.67623	6.64489	6.97876	6.67626	3.15413	5.41374	4.3779	2.8028	3.96698	2.43536	1.66018	2.28798
Ankrd13b	1.67745	1.5723	1.79103	3.01697	4.8996	7.93077	3.07862	2.4301	3.66615	2.55067	2.83636	4.1059	2.84861	2.32394	3.85998		Arhgap39	5.45507	11.6789	8.38462	7.27485	11.6171	7.56759	5.04222	8.22697	6.00501	6.3743	11.8287	8.87827	7.93947	11.0918	10.9783		Arsa	2.47735	3.11751	3.02816	24.4256	9.56769	12.9838	15.1966	9.70903	12.4857	6.19057	4.508	5.37558	3.87892	2.19121	2.93764
Apol8	0.158627	0.326027	0.191457	0.236982	0.266922	0.17139	5.42503	3.5153	1.99772	3.22084	1.76237	1.48391	3.56396	1.6019	0.727994		Arhgap9	1.84366	2.71481	1.94689	0.30379	0.788317	0.831212	0.0436092	0.0364671	0.00555468	0.325406	0.289309	0.113049	3.10525	2.72552	1.04963		Asb4	0.0916565	0.295775	0.0396889	46.706	82.113	30.0471	32.6818	4.16436	16.4183	10.227	3.10889	5.0101	0.707664	0.470875	0.829637
Aqp8	0.0179276	0	0	0.118646	0.315667	0.208902	3.52011	3.61171	8.77412	2.5115	3.22022	8.32531	8.17039	18.705	13.0714		Arrdc4	12.2163	13.4445	15.5831	20.4318	13.8931	10.0837	8.26254	7.2357	10.2233	8.31547	7.9709	12.2834	9.09945	8.26463	9.05828		Atn1	1.2233	2.32958	3.9344	3.53421	3.90998	4.39606	7.57069	4.72372	6.75475	3.95824	3.79308	5.00411	4.1304	2.65391	3.7433
Arhgap10	7.19859	3.18652	3.4937	17.5248	13.373	13.1398	18.1796	17.3695	12.94	15.9649	10.4412	10.2932	21.777	17.2204	13.3924		As3mt	7.20056	5.87587	7.12175	6.09191	2.09685	9.12008	4.57646	0.556282	7.69948	11.6671	0.926793	11.5925	9.0262	1.12307	13.8177		Bag3	4.28396	1.785	2.21466	13.6409	8.83313	15.4491	25.0323	14.3537	20.1078	11.6851	6.46403	10.9395	9.97638	2.92509	7.88689
Arhgap25	0.00034275	0	0.00397757	0.112126	0.321203	0.180785	0.92534	4.37937	3.00429	8.21836	14.8408	8.47895	7.5778	10.9701	7.5794		Asic4	0.0062767	0.00964767	0.0169833	5.08328	4.98946	2.78023	0.122604	0.205903	0.449809	0.207511	1.86168	1.46738	0.69953	3.35074	3.18832		Bcl9l	1.40144	1.96533	3.29032	8.40437	5.85302	6.67351	11.7353	9.44495	10.7728	7.76215	7.91924	11.5534	4.94145	4.28789	8.08564
Arhgap33	0.217977	1.52968	0.498139	1.85108	4.78886	1.70877	0.68364	1.8601	0.880892	0.692509	2.14791	1.03373	1.91641	4.25142	1.70461		Atp5s	1.88118	2.73507	1.84123	7.34539	4.45191	2.27179	2.69061	3.74041	2.47179	3.2729	4.63409	2.29726	3.99325	6.22215	3.92886		Bin1	3.06291	0.978272	1.42573	24.0583	13.8022	22.7293	35.2942	31.6116	23.4834	12.3274	7.85444	9.63165	4.38694	2.34691	5.07796
Arhgap6	0.0293988	0.008969	0.0092474	1.34912	1.90646	0.888378	5.86336	3.10361	2.48982	21.1962	15.3654	11.9804	23.6757	21.498	13.6109		B3glct	2.81994	4.73395	3.75976	5.32773	7.23714	6.22335	3.17431	7.63226	4.22582	3.09784	6.68196	3.72215	4.55201	6.56103	4.23215		Bmper	0.0080883	0.00973077	0.0305331	29.0196	15.1909	24.6664	14.9837	3.35143	8.59177	6.25057	1.31752	2.86965	0.793027	0.42223	0.86451
Arhgdib	4.0599	4.84395	3.13	2.34163	5.51785	2.66969	106.76	168.562	89.1425	156.749	200.555	125.7	208.82	199.229	166.004		BC029722	4.30017	1.8399	3.68357	6.89064	2.08949	5.79514	5.54257	1.80504	8.09078	5.72112	1.40788	9.2348	5.97414	0.972851	7.09708		Boc	0.28192	0.383809	0.223429	6.77147	4.81868	5.71299	3.59986	2.3611	1.62815	1.35539	1.37508	1.26708	0.557995	0.434433	0.510412
Armc5	1.75535	2.47395	4.39347	2.4564	4.11144	5.80579	4.67638	4.83788	6.49979	4.46947	5.51	7.98738	6.91996	6.22392	6.68471		Bcl11a	1.33456	0.242134	0.895644	1.15202	1.96867	3.56385	0.118759	0.0897782	0.160993	1.62979	0.296112	0.362785	2.55588	0.438158	0.845481		C430049B03Rik	0.0321327	0.0991839	0.12568	16.5296	4.61158	6.33875	19.1132	19.6572	22.7068	9.96025	10.4521	12.8728	2.66912	2.41068	6.27549
Arpc1b	30.9942	18.8639	28.0832	37.4201	21.3154	35.6282	109.821	50.5699	87.9232	117.187	44.2289	78.2254	123.231	55.0707	69.9534		Bcl6	0.126382	0.599314	0.326724	0.513269	1.69522	3.15492	0.0578491	0.0825628	0.214316	0.510687	0.73833	0.568157	0.757565	0.713725	0.710126		Cables1	0.713752	0.606103	1.15457	3.67933	3.00891	4.64301	5.1683	7.53652	7.02355	3.58667	4.80529	3.59312	1.71278	2.27948	3.96048
Art4	0.0039467	0.0233193	0.0254787	0.177089	0.496236	0.0934725	5.67642	11.0763	12.4179	26.1819	29.6645	34.5832	23.8044	35.6639	34.4315		Bcl7a	4.85659	7.8372	8.82449	8.61083	8.82316	10.4399	3.61062	5.35168	7.36071	5.46341	8.66415	12.0686	7.89856	8.77041	12.7536		Capn5	4.78276	5.71415	6.60377	28.7319	11.6351	7.76388	55.515	19.7102	49.2142	28.3963	11.1273	23.6989	7.81603	9.9205	10.6152
Asb12	0	0	0	0.256044	0.344365	0.0577839	1.3076	5.51989	5.08168	1.23629	3.57478	4.13163	1.08292	1.90592	4.16437		Bmp5	0.0009114	0	0	13.9449	17.1193	5.78306	0.248156	0.641107	0.714057	0.103249	1.15239	0.404222	0.0604412	0.887154	0.523675		Capn6	0.0963989	0.419628	0.156765	39.2319	23.1004	10.8841	26.2917	22.0621	18.3448	6.1258	6.47025	6.46537	3.37296	3.81191	4.83998
Ascc2	16.6046	16.3416	14.9604	15.9882	11.4704	12.3962	22.1308	8.21311	15.0496	22.6061	8.85319	15.3159	25.6934	12.249	17.2112		Bola1	8.76051	9.68947	19.7873	11.5482	7.31317	24.465	6.34196	4.17347	10.9776	8.98889	7.44766	17.8865	9.61816	8.66904	16.3904		Ccdc24	0.739254	1.05745	0.554403	6.21709	8.05676	5.41371	3.2134	4.73257	3.88377	1.82748	3.84377	4.05897	2.41516	3.08745	3.84801
Atg10	1.78838	1.56458	1.35619	3.31011	3.75592	2.29728	4.18805	3.8597	3.09081	4.67769	3.16588	1.87874	3.07765	4.54972	3.19734		C030006K11Rik	1.73099	2.50023	3.49757	2.11702	2.56289	4.82188	0.868925	0.986392	2.04311	2.33755	2.48455	5.34082	3.58997	3.32592	6.39119		Ccdc85b	0.751081	1.82236	2.95028	1.42864	1.61718	2.37492	3.42523	4.27499	10.6465	2.80756	3.81449	7.20314	1.12914	1.59414	2.82617
Atp13a2	3.8129	6.4521	8.23516	7.56721	9.77722	14.0456	20.7505	17.2484	30.071	26.9518	28.7422	41.5863	26.4904	22.4138	30.0783		C330024D21Rik	11.0484	1.07756	8.30435	14.0826	1.16709	8.33194	6.928	0.434447	6.5882	7.74044	0.519675	8.75187	10.2668	0.660402	9.66026		Ccdc85c	4.19421	6.95157	10.4415	6.5739	7.61524	13.1883	10.3525	14.4588	16.2675	8.94889	14.4756	19.8012	6.41051	7.63397	12.6701
Axdnd1	0.005307	0.00443462	0	0.324012	0.438312	0.190124	0.569902	11.7216	0.800303	0.859337	8.31895	0.93734	0.486411	2.98048	0.724494		C77080	8.11169	10.0798	12.7489	5.39202	4.30134	5.9268	5.60986	3.41511	7.80728	8.6013	8.69249	20.3478	7.31699	7.20987	13.2054		Ccdc88a	10.9615	7.17817	7.12712	22.3799	18.8081	14.314	20.4133	22.5641	12.9579	20.2502	15.2391	8.71126	15.8982	11.9365	9.33441
B4galt4	2.12418	0.77953	1.07428	1.39799	0.530359	0.639825	9.56996	3.17501	3.88642	12.5366	4.55636	4.594	6.83422	2.76125	3.64922		C8g	0.801075	0.560683	0.944218	3.97114	2.2568	1.61267	1.60854	1.37471	1.89284	1.86345	1.26406	2.51768	1.37249	1.96692	3.32937		Cd24a	42.0195	30.5066	35.384	66.5086	97.886	87.6742	152.453	321.24	95.9268	46.0686	62.4319	30.1772	41.3256	35.7347	15.6137
BC029214	0.412606	0.590687	0.418023	0.980044	0.481051	0.965638	1.99822	0.969908	2.85682	2.65113	1.70421	3.12091	3.61362	1.73031	4.3478		Car14	2.7955	3.96301	1.26722	46.1255	57.4721	64.9882	1.52296	5.34228	3.80069	0.989017	2.90958	2.30687	0.559225	0.846006	1.68821		Cd302	0.883152	0.992098	0.363487	4.40851	2.48685	1.93449	4.14685	2.74757	1.66713	3.30077	2.01865	0.760305	2.3321	1.48496	0.691342
Bad	4.92615	7.55891	10.4598	4.54998	6.82873	7.44603	14.3659	16.0966	18.02	16.4661	12.5432	15.2816	13.0012	13.508	12.8673		Car2	82.0039	52.8097	38.1399	70.1021	124.548	121.503	26.371	42.323	50.5974	101.327	102.817	96.6392	199.998	188.632	163.99		Cdc42ep5	5.08562	5.99065	7.61873	20.0867	7.42167	15.264	27.2708	19.3998	33.1004	16.0099	9.26862	23.5907	10.0904	8.25375	12.4402
Bahcc1	3.21248	5.14673	6.90067	11.423	9.02132	8.48178	18.0827	15.3178	17.7512	24.586	22.1551	23.2451	15.8792	14.9854	18.5585		Ccdc142	0.69197	0.835465	1.1384	1.87111	1.91927	2.94794	1.08466	1.59217	3.26648	1.68489	2.58003	4.46164	2.32878	2.58487	5.03114		Cdh11	0.240054	1.18669	0.542609	61.8603	78.4824	77.8324	5.82946	7.17321	2.14683	1.45343	2.27148	1.36727	0.903149	0.949602	0.808013
Bbc3	3.19753	6.3884	8.37436	4.18252	2.03712	5.53944	8.78811	7.11388	12.0584	8.77717	7.36475	14.1792	10.5384	8.54857	10.6397		Ccdc28a	3.57185	4.12222	2.84503	3.02643	1.88635	2.2103	2.34325	1.55704	2.58391	3.55743	3.23491	1.00326	4.13973	3.71601	3.03176		Cdh13	0.0446969	0.426383	0.0433732	4.23502	2.25397	0.949444	2.66904	4.14891	2.34967	1.1802	1.51777	0.65771	0.282115	1.09506	0.561249
Bbip1	3.36323	5.30715	3.33112	6.81872	11.7485	6.89941	7.69632	15.8009	8.80311	8.39869	15.0582	7.57137	8.69463	15.7893	9.8527		Ccdc92b	4.15816	1.53606	3.18436	2.50794	0.49776	1.4525	0.393704	0.103765	0.453621	1.21882	0.261493	0.938964	6.05621	2.04908	3.26192		Cdh2	3.57036	3.67801	0.921912	56.7009	73.4063	89.3459	44.2329	48.4594	21.4931	15.1747	15.5593	7.63398	6.16637	5.09024	2.87352
Bend5	1.31591	0.90697	0.742197	2.33877	2.64679	4.83875	2.00396	1.28796	2.1088	1.6854	1.82335	1.87114	2.03624	0.947529	1.48238		Ccnd2	7.02623	7.42145	3.30943	33.7154	33.7786	21.7265	14.0557	5.01494	2.66817	8.90542	5.01004	4.36558	9.18882	6.39498	3.97506		Cdkl1	0.103814	0.178756	0.21976	2.32474	2.21583	0.797215	4.17663	10.5313	5.73169	2.06797	3.64159	1.92098	0.765368	1.4161	1.23541
Bmp2k	1.64931	1.5627	1.5191	2.35361	4.8441	2.78563	18.2381	23.1527	15.7145	11.696	12.458	7.37044	27.8056	32.3465	10.202		Cdc14b	5.06633	11.1023	5.27037	17.8875	14.4888	13.5539	3.79378	3.64245	2.84489	2.89963	2.80715	2.76435	3.1687	2.06168	2.35737		Cdkn1b	4.6912	6.27185	10.0106	17.0926	14.2889	17.9632	10.6565	10.8119	15.3334	6.1109	8.17676	10.0339	6.00835	8.27559	8.71373
Bmyc	0.426201	1.19445	3.89674	2.13115	2.35745	7.51512	3.5237	2.79065	8.51681	2.13163	3.05301	8.75065	2.69258	2.35553	6.26567		Cdh20	0	0.00219965	0.0117967	0.540503	1.86422	3.56506	0.000444875	0.00172359	0.00555468	0.0228713	0.00155065	0.0103941	0.000715	0.00705762	0.0145797		Cers6	6.20849	6.05017	4.35368	7.33842	5.9304	6.29316	12.2026	8.75983	5.96818	5.75508	4.50576	2.58067	5.68197	5.74034	3.2083
Brinp1	0.30692	0.397802	0.221786	0.494259	2.55145	1.08575	3.25076	12.4336	4.81185	5.37357	9.96353	4.57266	4.4547	10.8235	3.92903		Cdt1	47.4922	65.6445	76.9138	52.689	44.1481	68.7892	27.3834	27.7762	54.8841	37.1844	46.9339	76.8486	62.0615	50.729	83.1276		Cgnl1	8.84133	5.24978	10.6385	21.8829	19.3484	9.95377	43.8322	55.8469	42.2459	10.3128	12.685	8.6308	2.56544	2.46536	2.07789
Calcrl	0.0698217	0.0843456	0.0119905	2.09826	7.48445	3.19388	68.3477	59.6487	62.9432	66.898	40.188	36.1234	13.9127	10.0624	14.1006		Cenpw	9.12188	8.8633	16.912	12.5026	10.4241	15.3915	4.34971	5.26437	8.83525	6.66513	7.1453	10.5453	9.94887	10.7143	12.8274		Cgref1	3.92664	3.86069	4.62883	4.43329	3.27327	2.74808	7.84732	6.53182	2.9159	3.76473	2.38642	2.38625	2.10039	2.34612	1.61529
Camk4	0.0925642	0.0501218	0.0462211	0.564653	0.473554	0.410027	3.08628	3.49384	1.30021	2.09676	1.78182	1.09326	1.23483	1.34982	0.89461		Cep70	13.3659	12.9374	9.98386	5.63391	4.69348	2.08345	2.11503	3.04707	2.36571	6.90476	13.3695	7.57053	15.5988	21.4103	13.6912		Chd3	3.23788	8.15334	3.03236	9.09437	14.0605	9.10066	15.2783	23.2498	14.5544	4.90565	12.2449	7.01756	3.34571	6.61368	2.98159
Cap2	0.383333	0.76405	0.147639	13.2174	18.2116	14.3981	10.0528	23.4716	21.9647	26.8397	54.4737	35.7367	31.9291	51.7491	42.0818		Cercam	3.82638	3.05113	2.98351	4.51701	1.34614	3.9747	2.40643	0.36328	1.15216	2.8383	0.705748	1.92748	10.7319	4.5435	6.78768		Chst14	0.616593	0.273305	0.419637	5.40485	3.02611	4.28825	10.3058	3.49572	7.01771	6.51816	1.46089	3.24342	4.28086	1.00746	2.1681
Capn2	12.2641	10.3352	5.65042	36.5627	46.2544	35.2374	154.669	152.073	115.229	112.059	115.777	99.9183	64.4244	76.7619	60.8273		Cfc1	0.631726	2.03516	1.01856	103.504	26.1062	24.0004	0.000444875	0.157814	0.74969	0.0003658	0.00155065	0.0103941	0.000715	0.00705762	0.0145797		Chst2	0.0710895	0.0503234	0.104989	4.67302	5.39154	9.51833	7.4891	5.10544	4.37477	3.76138	2.01077	1.91556	0.602024	0.28283	0.513928
Car8	0.101986	0.051311	0.0477318	0.0915587	0.366983	0.210747	4.68292	0.489239	1.27874	9.59681	2.60336	3.42155	2.16317	1.25701	2.53029		Clybl	10.7506	8.90963	6.66068	21.1253	18.7408	16.1335	3.89598	4.30604	2.65998	5.89627	3.56917	2.81922	9.37571	10.917	4.57691		Chst7	0.286643	0.207224	0.1448	4.69697	5.79111	18.2535	2.84402	2.48537	2.44389	1.30533	1.25046	0.844055	0.372546	0.372305	0.143619
Casd1	4.50089	4.03594	2.92976	13.2845	9.87298	5.77934	14.8507	17.6883	10.7756	16.4465	16.3203	7.89364	12.6411	13.0973	8.29853		Cmc4	1.2523	3.38229	1.35808	5.25748	4.95921	3.94972	2.84631	4.36227	4.38002	4.2409	6.76579	4.80178	4.22276	6.84137	7.33834		Ckap4	16.5539	10.2159	12.745	30.7015	22.4553	27.4317	76.6088	50.1963	36.4922	22.4745	17.2729	14.0086	11.6297	7.26607	6.12268
Casp8	1.51436	0.851722	0.65336	1.37389	1.0379	1.59467	14.0728	10.7579	8.72562	14.6491	8.05519	6.69965	12.8091	5.69542	4.83068		Cmtr2	5.50446	4.47224	4.76781	5.17058	2.34677	2.02462	4.04809	3.79201	3.63173	5.57338	3.66405	4.61762	5.4554	5.06039	5.70853		Clic6	0.0844445	0.0732598	0.0956557	4.79852	4.41251	1.71471	2.3264	1.46021	1.42606	1.88646	1.00067	0.840423	0.406446	0.453288	0.300955
Cast	9.30847	6.98799	6.58532	11.0213	11.4048	7.15085	23.9376	23.4531	10.1104	15.5593	11.8977	6.85903	17.4021	12.4272	7.29854		Cnbp	151.392	69.421	73.2279	79.9799	90.0977	85.4366	57.6982	59.9408	75.1103	82.3405	184.007	99.8619	175.822	170.117	102.72		Cnn1	3.20362	1.46476	0.944622	4.03339	1.43039	1.7755	9.04763	2.32164	1.31907	3.23874	1.51547	1.42126	2.28042	1.07072	1.56498
Ccdc107	4.10555	5.42612	8.32361	6.22728	6.3191	7.52773	7.15467	6.6227	6.71003	8.91209	7.80205	10.5368	9.01623	7.02564	12.1189		Cnksr3	4.96264	4.71438	4.78614	7.29113	8.56705	15.9246	5.61107	5.62651	6.41861	5.45209	5.9804	6.39955	6.10685	5.05398	6.83008		Cobll1	0.345891	0.21272	0.0806089	3.66892	4.24364	2.58687	20.6645	20.6868	13.4232	7.67623	4.81632	3.98231	3.54437	1.0014	1.00486
Ccdc28b	2.50225	3.54261	5.42765	6.06042	7.17978	8.57702	7.10988	7.79357	8.27119	8.40202	7.73978	7.48812	7.95649	7.90454	10.2844		Col14a1	0.0517104	0.0240403	0.0105198	1.95845	8.99038	6.25463	0.0945705	0.210937	0.13771	0.0921306	0.0751931	0.20753	0.0400517	0.151548	0.0804149		Col1a1	1.17044	4.08997	2.36265	11.1171	1.39644	1.17702	50.5285	2.4352	2.46256	6.40042	0.723552	2.49682	8.26236	0.0920405	1.63859
Ccdc8	2.53313	2.76918	4.07599	10.3639	11.2193	14.9921	15.8989	2.95429	10.5716	16.4597	6.90839	16.0301	16.4776	13.2117	22.3029		Coro1a	3.50274	3.73443	3.04176	0.691668	1.96731	1.71944	0.261719	0.511986	0.41591	3.55453	2.5295	1.28949	25.098	11.9059	5.29248		Col4a1	6.51437	9.65822	4.72848	65.5834	78.0877	83.4481	775.124	691.351	394.871	264.519	157.011	143.103	44.2782	12.6133	19.4975
Ccl17	0	0	0	0.189502	0.0686938	0.149734	5.79257	5.76631	1.25128	2.07784	4.12637	2.04537	3.13592	4.14162	1.66819		Cox6b2	11.0602	14.9663	22.8162	26.6194	7.15149	16.977	9.50586	2.28831	17.2486	9.60118	1.92382	17.0137	14.7105	4.66319	25.0144		Col4a2	1.82017	3.40561	1.3213	30.5601	37.3238	39.8741	456.783	364.866	260.317	152.131	91.6758	91.4246	26.5981	8.99107	10.1409
Ccng1	84.7758	72.9652	41.7573	108.047	51.1155	40.8735	169.088	187.176	68.1208	161.495	139.253	68.4644	168.269	132.765	72.489		Cpne3	11.5602	10.1491	5.09294	15.4898	14.2191	6.96772	14.5345	17.2817	10.2668	17.1168	18.5834	11.5678	15.3668	16.9152	13.5065		Col4a5	0.116221	0.280038	0.0497667	4.68922	3.74856	2.72507	18.3107	37.0499	21.3811	7.98621	20.4016	11.4001	6.8762	8.5956	8.1238
Cd200	0.0800286	0.280567	0.0271964	0.0213252	0.0112712	0.0313381	11.0788	8.00945	8.34224	7.58186	3.28689	5.36673	2.45022	1.48524	1.78553		Cpne7	0.539324	0.0609582	0.102247	2.01998	0.022345	1.4488	0.0496096	0.00172359	0.235289	0.640338	2.75705	3.46408	27.0777	52.9717	18.6329		Copg2	18.4343	40.7544	16.7882	35.7935	52.8886	23.2055	26.2869	52.5579	29.6888	26.0435	53.885	25.3438	22.4191	52.4266	27.0936
Cd248	0.0652145	0.317896	0.316413	0.119429	0.0382351	0.0380344	4.34054	1.31171	0.900903	1.15569	0.473134	1.15998	1.30866	0.520446	0.890191		Ctsc	1.55394	1.20239	0.724572	7.34975	22.5844	18.2516	1.80029	4.0617	2.21721	2.69665	3.70765	2.0631	6.17134	5.00651	2.73274		Cpt1c	9.32697	10.2201	9.93037	11.606	3.11158	2.83354	15.905	11.0835	9.21236	8.30097	5.21672	5.63955	4.66864	1.99556	2.23402
Cd34	2.19372	0.266295	0.383988	0.290456	1.43272	1.28048	145.952	60.8241	77.4672	300.791	110.294	117.152	182.524	93.2318	125.993		Cxxc5	14.2705	26.503	30.8296	34.9491	37.4178	57.1855	23.463	14.4646	27.2537	33.7483	32.327	41.2282	34.37	35.5759	43.5578		Crb2	0.121205	0.221962	0.0655915	35.2469	14.1452	14.6891	4.89318	2.02133	2.65897	1.26044	0.960368	1.77301	1.22259	0.667452	1.58288
Cd44	0.707793	2.84006	1.04017	4.90989	3.20904	1.96901	37.6923	13.3858	9.14097	17.0079	6.10853	4.77697	25.7529	18.2921	9.60234		Cyp26c1	0	0.0184035	0.0179744	1.24092	2.37359	4.98325	0.30451	0.393246	0.433627	0.404325	0.213371	0.608939	0.469809	0.615216	0.489525		Cstb	37.1324	27.2085	27.2264	45.0279	41.8955	60.2262	69.2781	37.4493	30.8391	39.5419	18.1837	19.4676	38.1258	23.8436	17.8847
Cep131	4.66395	11.463	6.17166	8.41341	9.78349	9.24945	6.15265	7.07599	6.11693	6.17039	9.56747	7.48371	7.56719	9.58166	8.09709		D17H6S56E-5	14.4285	12.697	14.1254	9.16708	19.7103	15.1499	6.51929	19.8577	15.175	15.1659	43.1535	22.1081	20.6422	55.5074	24.7651		Ctsh	0.175166	0.381886	0.175047	1.95394	2.9899	2.16736	15.3039	5.20588	7.32871	1.34446	0.845779	0.863922	0.39926	0.204965	0.109745
Cers4	6.81483	2.37963	7.40597	15.9507	2.30431	11.3786	14.0687	0.675721	15.0871	13.6918	0.518648	12.0141	14.34	1.63847	13.479		D430041D05Rik	0.00892862	0.0106026	0.0525374	0.806144	2.60257	3.34071	0.0365155	0.162822	0.0324935	0.0574764	0.182509	0.260102	0.0609626	0.133753	0.246155		Ctxn1	1.81493	3.33911	4.45369	6.69346	9.71116	9.47926	4.13037	7.45181	5.91682	3.78647	5.03073	5.9465	2.73036	3.3097	5.12347
Clec1b	0	0	0	0	0.0357185	0.0145351	2.85645	5.18592	1.83929	7.06803	6.36673	2.11503	7.49357	15.819	2.38848		D630045J12Rik	1.62747	1.12217	0.941225	9.83517	5.81599	3.19725	1.28906	1.48881	0.993308	1.48479	1.36498	1.17657	1.18495	1.06256	0.965598		Cxx1a	1.10167	0.86579	1.56092	6.07825	1.88191	8.71617	26.5367	2.56525	16.3457	10.6085	1.52973	7.49199	5.60481	0.866852	4.29763
Cln6	4.8789	4.74771	5.21963	10.3679	4.74774	5.09439	19.6852	14.298	24.1024	16.1924	10.6057	17.4647	17.2951	10.9639	14.8222		Dbp	1.9223	4.79785	2.98907	2.76829	2.21123	2.50107	1.0985	2.03535	2.24232	1.28665	2.61598	2.82701	1.62784	2.55371	2.5778		Cxx1b	1.58395	1.79692	2.56033	7.50384	4.33495	8.90632	27.6481	5.16102	13.1035	11.1275	2.78255	6.22323	5.23996	1.30734	3.85702
Cmtm3	1.88329	0.987777	1.00084	12.0282	7.55411	9.26111	56.0506	39.1248	46.1487	31.4787	17.3713	22.0667	13.4664	4.65435	7.81733		Decr1	7.14298	5.11731	6.35094	16.5096	9.57612	9.61497	9.03266	7.26736	5.49464	12.7009	6.50198	5.91245	13.2506	9.4846	8.2963		Cxx1c	0.200698	0.113188	0.15231	5.15582	3.16917	7.56766	7.65252	1.16188	4.19839	5.26124	1.25946	2.52322	2.37718	0.719372	0.823436
Cnot6	21.2201	21.256	14.1734	18.8804	19.621	18.9202	33.8398	28.3927	14.115	32.6372	33.7417	13.8865	42.961	30.4696	21.5446		Dhcr24	49.2425	55.8164	50.4533	49.287	65.6284	68.2094	44.8737	90.014	56.6798	48.3579	78.131	65.001	49.6101	55.881	56.7996		Cyba	8.71113	9.02866	6.47328	24.3342	6.90114	18.0257	37.0285	3.63355	18.3777	24.0364	2.42601	9.05537	24.45	4.61732	7.13379
Cnr2	0.0241084	0.0211139	0.14986	0.0427856	0.0900974	0.0617878	2.67681	9.53295	3.96874	3.37389	6.57744	2.13762	1.40809	3.28615	1.36175		Dhrs7b	24.1372	19.52	18.8766	18.9152	14.5025	16.1814	18.7908	11.065	14.2626	27.0043	13.0858	17.5334	22.7744	15.3905	17.2444		Cyp26a1	0.290883	1.0018	0.543705	55.3705	101.931	149.226	10.4952	7.01768	4.80791	2.38291	1.54163	1.59015	0.254441	0.547153	0.594056
Cnrip1	0.0896121	0.0659507	0.0808987	2.8634	4.54241	6.22843	7.60373	4.34812	4.93757	15.4934	8.93378	7.75852	11.1892	5.98418	5.743		Dhx34	3.39517	6.87677	7.32028	7.31207	7.93266	9.86588	4.09917	5.26872	6.6641	4.17848	6.05874	8.93799	6.06634	6.45536	8.76977		Cyp2j6	0.752182	0.173203	0.178093	2.59209	0.471185	1.48423	4.90896	1.59137	2.99249	4.4425	0.972352	1.65359	1.17388	0.37415	1.33403
Col1a2	1.38794	6.27399	3.09825	1.66055	1.11471	1.04762	44.7011	13.0774	7.58253	11.3995	4.60648	4.94183	19.0101	1.72907	3.18996		Dna2	22.5356	24.4164	31.4111	12.3488	15.8611	16.5449	9.1335	16.7384	22.1662	21.6304	30.0098	34.6118	31.0032	31.4726	41.5906		Cyp4f17	1.42742	1.59536	1.79105	2.86975	1.79359	2.26098	3.28841	1.50176	2.99301	2.76708	0.675525	2.23959	1.68374	0.705601	1.21735
Col23a1	0.0704987	0.044621	0.0745835	5.84524	8.45447	7.58448	6.25532	2.30637	2.07463	4.30138	2.01424	2.14688	3.84881	1.89025	1.47467		Dock2	0.712849	0.253319	0.178015	0.0304313	0.0557752	0	0.000444875	0.00172359	0.00555468	0.636902	0.642399	0.0103941	3.75702	2.15428	0.699101		D130020L05Rik	0.405114	0.678576	4.66248	1.55482	1.0124	4.29272	0.971854	1.07066	1.98326	0.933347	0.807761	4.95787	0.466874	1.95536	3.25105
Col4a6	0.0220257	0.0157192	0	5.3095	4.02389	3.5324	4.27773	5.91161	6.35662	1.82345	3.81281	3.57872	1.80789	1.84139	2.91872		Dpf2	14.1661	17.3949	19.8401	19.9176	21.7115	23.8378	12.5525	12.2125	28.0982	15.4774	18.8179	23.9344	18.1289	25.2794	24.9599		Dab2	1.3254	1.69604	0.349886	2.59767	1.95593	1.62998	14.1425	9.80983	4.52755	1.99482	2.02251	1.35454	1.32117	0.783339	0.408016
Colec11	0	0	0	0.0841579	0.0128755	0	1.4652	2.88715	2.23388	0.983798	2.47174	2.0335	3.0947	7.27221	3.39759		Dynlt1f	0.689811	1.47592	1.6444	2.19423	2.48578	1.94516	0.685766	1.73129	2.27827	0.650287	0.790727	15.9591	1.24433	1.39334	2.70111		Dchs1	0.0914024	0.132038	0.0245444	3.04152	3.49957	3.3454	7.42785	5.20209	3.36606	1.29748	1.05619	0.908435	0.348229	0.154083	0.260734
Commd3	5.51216	11.671	12.3717	43.8337	33.6708	41.3973	51.9904	60.5282	53.3504	64.5021	61.5075	55.4714	50.1047	54.6234	59.3421		E130102H24Rik	3.41055	3.7884	3.09356	1.12875	1.67272	1.99556	0.741135	3.16622	2.22167	2.1027	2.49686	2.32594	1.22213	2.27989	2.24651		Ddah2	20.086	42.6401	30.5753	75.921	81.0315	68.7239	131.811	88.1879	168.215	82.4162	44.5773	119.013	31.9804	19.4607	50.2866
Cpeb2	0.324084	0.503413	0.192984	0.800966	0.906347	0.627318	3.85506	4.57837	2.26221	3.60148	3.29625	1.82063	5.85534	5.17449	2.4985		Efcab11	1.00425	1.50522	1.50904	5.44755	4.14853	4.59617	1.40138	1.92118	1.39589	2.2854	2.85914	1.9099	1.78512	3.81894	2.85706		Degs2	1.12306	1.49565	1.34577	2.11686	2.48061	2.88185	1.70845	1.14726	2.09827	1.46689	1.15255	3.21466	1.37625	0.986282	2.12083
Cpped1	3.39102	1.7886	2.62424	4.95525	1.79573	2.08551	7.728	0.937586	1.28113	7.51477	0.690311	1.61192	7.41306	1.77494	2.20605		Efnb3	1.12937	3.86446	2.34113	9.39189	9.46621	10.097	1.8219	1.69868	1.47228	0.816029	1.12351	1.3762	0.862885	0.60399	1.1835		Dkk1	0.0658965	0.0387251	0.058671	7.59894	12.4349	19.8882	1.30491	0.576481	0.704226	0.355352	0.130022	0.107123	0.190924	0.17929	0.25973
Cr1l	14.3869	10.0911	10.3732	10.5614	5.90214	6.72695	26.7812	14.1228	13.1945	31.7446	12.5823	13.8336	25.2366	13.1583	12.6688		Efs	4.94414	4.11578	9.26802	11.8994	6.13493	14.3502	4.61742	1.90866	5.29397	3.08813	1.78535	4.797	4.45303	1.4515	4.17649		Dok4	2.35273	2.20127	2.78817	85.9595	31.1186	27.596	79.7617	47.5906	82.2015	27.6666	14.736	25.405	5.81883	4.27599	7.18495
Crat	2.41698	4.56774	2.31612	2.3381	4.87632	3.01957	6.01476	8.99447	5.11451	5.55206	8.77453	5.91992	7.37779	11.2934	7.8248		Elmo3	2.14367	2.43615	2.14317	3.69492	4.04902	5.29579	1.46237	2.30123	3.09184	1.71952	2.72665	3.2659	2.91937	3.5103	4.67315		Dusp16	7.39814	3.53874	6.19534	9.0387	8.70673	9.27551	13.1961	8.21554	9.87073	10.0942	7.26964	6.35699	8.14604	6.75057	6.94742
Crlf2	0.305749	0.971806	2.87731	1.08111	1.2819	4.53792	3.04335	2.41709	4.87909	2.23494	1.64027	5.83118	2.49322	2.07245	3.6664		Emid1	0.702751	0.854886	0.832426	3.11148	1.44807	2.61256	0.90182	0.882676	2.03945	1.31678	0.8793	2.16357	1.20871	0.877733	1.45656		Dusp22	1.62472	0.863161	0.558653	8.6824	5.97583	6.87202	7.27296	5.50468	6.63697	3.15178	2.31978	1.50992	1.30981	0.589628	0.550322
Csf2rb	0.00081545	0.002415	0.00370913	0.020658	0.029255	0.00824565	1.93412	2.00121	2.96155	6.09809	3.8632	2.95318	26.3513	26.1985	6.6178		Emilin2	0.351433	0.166888	0.337338	3.07135	4.39276	6.12616	0.207572	0.34516	0.405223	1.17536	0.881315	0.82372	13.1972	8.1408	3.73927		Dusp4	15.5887	25.4604	13.6573	39.0675	49.3126	80.939	65.0429	60.2535	36.3895	44.1674	51.4502	46.5704	19.9417	14.1422	18.2825
Csf2rb2	0	0.00315278	0.0041814	0.00776342	0.0135731	0.0269192	0.73597	0.625142	0.988254	1.41242	1.02445	1.14916	5.06147	6.96731	1.48071		Eml2	6.40692	7.52895	6.212	10.2558	6.25801	5.20545	2.73911	1.24244	1.40728	3.52757	1.63753	2.09208	13.2786	9.8551	4.88204		Efemp2	3.40514	2.93232	2.70977	19.5922	11.7349	15.1485	29.4781	10.8411	16.4838	17.1873	7.88685	8.66642	13.6347	4.73562	6.11045
Csrp1	28.1402	26.5764	25.0023	33.7836	29.0349	22.2562	224.567	185.047	106.935	126.164	102.529	80.1724	93.8338	61.3918	59.91		Enkd1	9.47053	12.9095	17.4818	20.3158	18.1035	26.455	7.64104	9.34037	16.2193	10.1829	13.418	22.123	12.5057	12.542	22.7415		Efna5	0.362346	0.302387	0.0788555	6.21734	4.49251	4.48558	3.26859	2.00108	0.978297	0.703805	0.73218	0.611842	0.705242	0.400227	0.452151
Ctbs	2.92566	2.28284	1.71744	6.44366	2.94778	2.93522	6.42621	1.99359	3.67424	5.82213	1.69775	3.54602	5.63521	3.03032	3.59451		Eomes	0.787008	1.06756	1.5546	44.2629	121.37	160.329	0.433831	0.814677	0.657449	0.216974	0.495136	0.530616	0.226138	0.335695	0.43209		Epb41l3	4.43687	6.51627	5.61899	12.0044	22.6889	14.1231	14.8383	15.6062	7.70959	5.61205	4.87136	2.28613	3.81772	2.20398	1.22765
Ctdspl	1.27046	0.442954	0.585673	4.39395	1.74502	1.72249	6.12229	3.16292	6.84705	5.05568	2.42092	5.14368	6.44228	3.34596	4.86659		Epdr1	3.43183	3.71347	5.84699	9.15116	5.76938	10.0799	4.31142	2.8374	5.85447	5.76774	3.29035	7.33402	4.60091	2.17014	5.72882		Exoc3l	3.96269	4.55491	6.89879	17.3264	36.5709	82.1356	20.5405	22.151	24.9283	18.9181	21.5273	23.1323	6.32323	7.48731	10.5447
Ctla2a	0.134876	0.884609	0.111355	2.93182	9.73325	10.5066	114.691	225.274	132.584	174.782	186.503	105.156	78.9065	50.275	104.709		Erdr1	25.1104	45.9074	95.4267	96.2618	44.7444	140.78	40.771	38.6661	83.4447	36.0514	50.1424	109.077	61.6269	46.1867	84.5534		Fam109a	3.1954	5.72421	6.62766	5.35619	7.26561	10.5383	5.25871	6.04702	6.08823	4.83355	6.37066	6.98218	3.58588	4.54024	5.5416
Ctla2b	0.00273357	0.141197	0	0.546744	4.72699	1.8148	31.5401	77.0085	34.2228	48.5368	58.2222	38.2589	28.5765	23.5083	33.8036		Ero1l	19.5967	16.2514	13.9709	35.6955	29.0671	15.6974	21.0329	24.5167	15.2947	22.1565	22.1405	14.7504	18.9248	20.7106	16.0632		Fam110a	1.82802	1.58552	3.60507	2.80965	2.14661	5.97298	4.12361	2.63169	6.11008	3.2293	2.73312	5.53479	2.39073	2.16561	3.68464
Ctse	0	0	0	0.443313	4.01699	0.982004	2.37568	21.5543	9.79982	22.9682	70.251	29.7477	14.5043	41.5736	30.465		Etv2	0.573377	1.96033	1.26178	24.1703	34.6816	93.1591	6.61325	3.59797	9.40696	9.04969	4.91516	8.24763	3.01512	2.30139	5.54455		Fam114a1	0.893784	0.565941	0.466373	5.17793	1.35463	1.08575	31.0828	13.2592	7.55656	10.4433	2.94337	2.29339	2.09535	0.437288	0.42559
Cuedc1	1.56273	2.12691	4.35863	3.47236	3.3587	3.8231	10.0108	6.93753	9.31662	6.86898	6.94889	7.98819	7.58432	8.66009	5.88103		Exosc5	30.5128	47.0417	63.6752	33.3386	26.5445	47.5573	13.3515	10.2783	22.0478	25.4247	23.5246	42.1172	36.7716	32.1123	47.9494		Fam134c	11.3973	14.1204	10.2715	18.9873	11.4254	19.4201	21.0111	10.0379	19.9881	19.0456	10.2231	19.6564	12.9373	9.97279	13.7158
Cyb5d2	1.06361	0.411241	0.752056	1.95926	1.26875	1.79385	4.06877	2.00097	3.31784	4.59517	2.18198	3.62066	3.63572	2.49641	3.75325		Fah	7.28598	4.73775	5.5218	13.3946	0.945095	11.6748	4.44794	0.101829	1.09531	5.15676	0.0637444	0.383256	7.24026	0.350357	0.594506		Fam149a	0.157561	0.0480133	0.101541	2.25326	1.59773	2.73988	5.80718	2.72352	4.20102	2.35463	0.990222	1.91973	0.614481	0.128681	0.295965
Cyp26b1	0.00783068	0.0118429	0	0.6458	0.363433	0.451339	0.773594	0.487597	2.82719	5.00608	2.22459	3.60611	1.08309	0.610715	3.18965		Fam122b	5.28667	6.04367	6.64334	14.1038	7.91746	6.30979	7.31911	7.51672	4.68457	4.86822	6.42772	4.36089	4.48143	4.52372	4.18298		Fat3	0.117588	0.106309	0.0479903	1.58471	3.95522	3.11849	0.791407	1.16864	0.63851	0.12084	0.348094	0.282584	0.183546	0.602123	0.309255
Cyp4f13	1.41237	0.77638	1.40244	3.48304	0.0966646	1.04154	3.26385	0.333619	2.02698	2.22187	0.624517	1.33513	2.66294	0.327965	1.38251		Fam132a	1.65065	2.18959	2.26601	9.43945	4.18116	7.01846	2.85206	1.28444	1.44444	2.34704	1.6008	2.63268	4.1479	2.93607	3.06513		Fbn1	1.09324	1.28031	0.774581	11.7004	10.0181	6.47967	150.485	133.68	122.605	51.7147	41.3387	36.766	3.86192	1.58472	1.84799
Dap	2.51122	2.09537	1.63588	3.79929	3.14626	5.35826	14.5574	10.1651	7.83684	14.4884	7.5039	8.34436	22.6656	19.3387	11.2647		Fam166a	0.853306	0.810894	0.54206	0.851235	0.971223	0.78724	0.535318	0.866804	1.65916	0.845231	1.03159	1.54993	0.951237	1.91275	3.66049		Fbn2	0.276742	0.680111	0.0837106	26.5839	35.7136	16.1948	31.6568	85.5823	38.176	25.1628	57.4461	22.9454	2.5963	3.96591	3.77853
Dcxr	4.14561	4.35276	7.31935	14.7283	3.15218	8.88657	27.8341	20.1431	15.6035	30.8231	11.0521	19.992	20.6175	10.1033	13.7611		Fam199x	3.0693	2.47899	1.40991	14.04	14.1367	9.97216	5.80665	7.31299	5.75484	5.00544	6.41535	4.66162	4.55928	5.33757	4.58426		Fignl2	0.865836	0.548064	0.394206	7.31535	4.94707	8.02127	14.6841	6.70787	13.7942	7.87814	2.89342	7.47348	3.36377	0.466189	2.91985
Dennd4a	3.02193	7.50504	2.63434	2.40081	7.29833	2.1556	5.11118	6.25145	2.93201	6.04075	8.24041	3.16392	8.4807	14.0052	5.14605		Fam58b	10.0394	5.50294	11.2326	11.0447	2.44268	10.614	6.91255	0.919582	8.88266	12.7761	1.28813	13.0471	17.6737	3.01576	20.2165		Fjx1	2.94311	4.09154	4.20534	3.56006	5.69269	10.3073	5.31751	3.42945	3.53953	3.33042	3.11437	4.56045	2.50704	2.01902	4.02899
Dennd4b	2.21058	4.25734	5.04869	7.69667	10.8521	10.281	3.82885	5.92778	5.2719	4.37166	7.15649	7.2464	6.7258	7.6161	8.08546		Fancf	1.69594	1.54437	3.09385	1.30159	1.69808	2.32102	0.915508	2.33923	1.77059	1.55025	2.52822	4.06789	1.52538	2.23902	3.55875		Fkbp7	0.516102	0.530645	0.196541	5.99251	0.910465	2.04337	10.3744	0.914725	7.00569	7.54373	1.19395	4.38409	3.33639	0.429423	2.60987
Dera	22.4474	10.7186	24.6889	21.8186	16.401	24.9342	26.9597	10.7458	29.6749	25.8381	9.61493	26.6531	26.3201	16.2815	27.049		Fbxl14	8.1298	8.4088	14.1732	27.4458	20.1558	34.3023	7.66947	7.67835	13.1133	9.79076	13.3091	19.805	11.2333	12.1103	19.592		Flnb	57.9414	57.8948	38.3285	165.39	231.932	199.068	228.402	229.708	123.434	80.8591	75.281	50.8871	40.4565	28.4894	19.8528
Dhrs3	0.502108	0.421743	0.817334	0.118536	0.645413	0.641689	8.25362	3.4843	4.9968	10.2076	7.68363	7.67393	20.0483	18.3496	16.2345		Fbxo36	2.15396	2.1144	2.54569	4.903	2.65614	1.74028	1.80769	1.49737	1.8131	2.49403	1.39084	1.72836	2.33541	3.21504	3.25958		Fndc3b	4.79604	6.50148	5.47786	7.58101	6.25067	5.17673	33.9814	22.458	15.3196	9.22015	7.02271	5.58466	3.37094	2.18729	1.97796
Dhrs7	2.47064	1.30241	1.77176	7.47569	6.97353	10.3661	7.77555	6.26565	4.04815	7.95042	5.10948	3.14296	6.98013	6.41498	3.36437		Fendrr	0.000308883	0	0	5.67973	3.82775	2.60599	0.104256	0.0747403	0.299098	0.0196851	0.00155065	0.10034	0.024219	0.00705762	0.0145797		Fosl2	0.859896	0.822489	0.261882	3.6505	5.48334	3.16823	13.665	7.97411	3.70984	5.23725	3.92703	2.37052	4.1489	2.34566	1.78688
Dhrsx	1.22467	1.06313	3.00129	1.83125	2.13546	4.34984	3.37033	2.89211	3.73659	2.79634	2.8876	5.08181	3.2592	2.89575	3.76998		Fgf10	0.307549	0.487805	0.420603	15.5083	32.4473	29.1354	2.83594	4.49648	3.59626	8.53091	14.3343	13.8944	7.10159	11.4307	15.2844		Foxf1	0.00519138	0.0210145	0	37.0472	18.3068	19.3841	6.93031	2.08372	4.53911	0.870182	0.787817	1.61688	0.939368	0.332417	0.529171
Dnajb4	2.30234	4.36276	3.36399	7.34005	5.27492	5.28065	7.01801	5.43102	4.02804	11.9256	7.26262	5.08848	8.89935	7.44725	6.41272		Fgf3	0.517554	0.292893	0.720298	55.2421	53.9503	55.3933	0.522086	0.902944	6.83528	4.42858	10.8967	36.6972	7.53409	16.3052	36.9919		Furin	2.1244	3.75083	4.55156	15.7517	11.4108	12.5691	54.8766	34.3795	54.5579	20.4973	16.1587	24.5548	9.24263	6.26869	12.0386
Dnase1l1	1.22212	1.12011	1.95548	2.50241	2.3388	1.99636	3.04707	1.27618	3.05593	2.59671	1.20299	2.06024	3.69559	2.22195	3.40943		Fgf8	0.111614	0.242936	0.49612	6.08222	11.0282	28.6439	0.000444875	0.00172359	0.00555468	0.0003658	0.00155065	0.0103941	0.000715	0.00705762	0.0145797		Fzd1	0.0612393	0.140075	0.118821	2.95781	4.07926	3.88553	4.07662	4.21506	1.39235	2.47831	3.19941	1.14055	0.778329	1.11718	0.608356
Dpm3	4.08983	10.4555	15.4353	14.5102	7.39452	19.5496	17.4057	9.1071	26.0131	21.336	11.316	33.5518	22.1475	13.3865	28.7954		Fggy	4.56859	2.10156	3.20935	19.0876	1.21108	8.56163	8.01089	0.343594	3.76114	8.81773	0.356661	3.78694	6.86901	0.283734	4.07373		Fzd4	0.845132	0.678509	0.526993	4.09615	2.62108	1.18049	12.0221	10.6454	7.50953	3.84366	4.36067	4.68072	1.59331	2.24667	3.2856
Dusp2	0.264	0.494757	0.0775212	6.04919	13.8502	17.1435	18.4056	23.9475	32.2298	28.9483	33.7553	41.862	19.0274	21.2756	33.8116		Fkbp1b	1.7793	2.42131	3.78905	3.97037	3.73811	3.82926	2.15376	1.65297	1.10458	1.99634	1.32372	0.979657	3.32796	3.03595	1.74837		Gadd45g	0.974251	1.29018	2.52642	9.90984	12.2723	15.165	23.7198	31.606	29.3871	14.4523	20.062	30.6976	11.2379	9.40073	17.2803
Dynlt3	3.41965	7.56739	2.35109	12.3974	14.5193	5.14171	13.2938	17.6651	7.05206	12.3736	21.2854	5.91347	11.3852	26.0859	9.44854		Focad	10.1267	13.9682	5.95435	17.8543	17.7344	9.58252	7.34461	15.0437	8.06872	12.2191	17.9547	11.3084	11.8907	19.2925	11.6551		Gamt	0.658056	0.806173	0.588764	2.67033	1.78775	1.65996	7.48122	1.10845	6.31898	3.96813	1.01036	4.95479	3.21452	0.900518	2.56747
E130307A14Rik	0.159825	1.04039	0.861603	3.4568	5.57318	3.96392	1.78339	4.6416	3.21851	2.92205	6.73045	5.13977	3.16072	7.24604	5.60193		Foxh1	22.6584	20.9748	32.7314	127.865	124.463	132.563	15.58	23.3886	33.3845	12.968	23.2466	29.8544	21.3977	25.1728	25.8175		Gata3	0.0374449	0.077532	0.0373325	3.77473	4.55541	9.38299	2.82158	3.3975	3.62091	1.33746	2.04026	1.60827	0.359055	0.405456	0.802476
Eci2	14.2577	10.7913	14.3113	19.4917	7.66846	21.265	27.6548	3.39494	22.9482	34.2391	2.54552	22.3523	35.8057	4.84041	29.3532		Frat1	0.649375	0.459947	1.44371	6.506	7.7872	11.8673	1.96743	2.42665	3.85347	1.92552	4.07555	5.36269	3.11887	4.53473	6.55613		Gata4	0.178723	0.111385	0.8613	38.9629	40.4192	55.1473	52.9073	42.0593	52.156	11.0649	12.4673	18.3644	1.31118	1.43813	3.80783
Ednrb	0.00351492	0.00333187	0.0114013	0.216817	0.247934	0.0716275	14.8772	2.69336	2.93728	6.54921	4.13461	1.52082	10.1017	8.27216	3.54733		Frat2	2.72375	2.36058	5.21598	6.52512	6.37268	10.0222	3.37278	2.91439	6.81171	3.44088	5.33876	8.15563	5.34875	6.05926	10.0239		Gli3	3.98791	2.57346	1.92151	12.4045	10.1905	8.68049	10.3475	12.1942	7.42631	4.66005	4.81601	3.58982	3.96426	2.54379	1.61327
Egfr	1.84133	0.740169	0.334677	1.86841	0.752757	0.655665	6.82448	2.15641	1.22796	5.51309	1.58063	1.4637	5.16986	1.45604	1.50292		Fuca2	2.70743	1.37233	1.69434	4.44903	1.36259	3.86663	2.87234	1.88375	4.15382	4.59055	2.13641	2.52074	3.65996	2.85379	3.89884		Glipr2	16.2046	10.3805	8.74657	32.825	37.7172	24.8436	81.1388	50.2621	36.8682	31.3801	16.6913	15.4953	22.9047	19.7939	10.2767
Egr1	5.73392	7.41864	7.13058	5.21539	8.82161	10.5625	20.4245	16.87	22.7373	18.6352	15.891	22.7901	22.3006	13.8007	18.3132		G530011O06Rik	38.0523	37.777	31.6457	72.7502	68.2269	48.0146	42.4763	43.6053	20.2855	61.7945	54.9974	46.2152	74.1374	52.2184	47.4036		Gm1673	0	0	1.33015	2.09159	1.32451	5.34719	1.13816	1.37184	5.05703	0.28144	0.847267	2.57024	0.261191	0.244167	0.381296
Ehbp1l1	1.86349	2.09943	2.51195	3.72871	2.48357	4.44359	17.6855	7.0947	12.6234	16.3767	6.85665	13.5123	28.1216	16.1078	18.8128		Garem1	3.49915	5.6959	2.71338	3.21909	5.64474	3.41478	1.44041	3.04871	1.12444	1.76046	4.57052	2.2772	4.31426	6.11527	3.15672		Gm266	0.0487802	0.130035	0.0340396	0.415448	0.339878	0.721452	2.54582	5.33861	4.13371	0.542043	1.2934	1.56486	0.237605	0.0947917	0.317915
Eif4g3	13.6866	28.3737	18.3791	24.7133	34.4175	30.6793	27.9939	34.1054	30.3327	25.7955	30.8492	28.8791	27.2861	25.4932	27.9937		Gas1	0.161364	0.13251	0.557343	9.2699	16.5354	37.4433	1.97059	1.52487	2.6552	1.48482	2.10135	3.54893	1.9078	1.96163	4.33625		Gpc6	0.140255	0.120027	0.0855778	10.0883	10.3389	9.14246	3.03169	2.85283	1.45208	0.957669	1.5368	1.20157	0.715258	0.966249	0.928814
Elf4	0.978544	0.194966	0.522726	1.60368	1.0602	0.864273	6.84485	2.07778	2.25035	7.17611	2.40058	2.10312	12.9699	5.05547	6.18952		Ggnbp2os	3.19192	1.73306	1.30029	7.41254	2.45103	4.6966	1.84246	2.26163	3.52995	3.23645	2.74669	2.26668	3.98208	3.80649	4.83823		Gprc5c	5.26405	2.81156	1.82375	21.0684	24.0874	27.2571	31.8179	12.3793	23.5878	21.0674	13.5522	15.3952	14.7695	9.44486	11.8036
Emc10	9.96819	17.1625	21.5051	13.9282	14.4449	25.5039	13.8604	13.0401	22.6063	12.9196	18.4794	28.7874	15.494	15.7144	25.9162		Gjb2	0.0765387	0.143151	0.0501162	4.40971	1.97101	0.676166	0.000444875	0.00172359	0.00555468	0.0003658	0.00155065	0.0103941	0.000715	0.00705762	0.0145797		Gpx3	4.72747	3.77122	4.62495	17.7323	7.35907	12.2838	42.847	11.564	16.9476	27.7005	6.20193	11.3266	10.1185	2.53807	4.73879
Emp3	2.11235	1.44178	1.75809	9.81061	1.38536	3.39616	25.9919	1.83678	8.09027	29.9424	2.46814	10.8353	32.9793	14.3972	19.0048		Glcci1	1.20922	2.91871	0.961753	2.4762	4.62299	2.85402	0.940753	2.96005	1.0867	1.31109	3.19952	1.02014	1.22978	2.9003	1.18217		Grb10	31.9332	18.9843	6.57783	140.93	127.594	69.0309	235.568	213.793	150.832	137.72	110.693	98.8458	124.548	93.4209	79.4578
Erg	0.00721998	0.0653055	0.00352177	1.03618	4.16476	1.98643	25.9416	35.9316	26.6609	29.5332	34.1203	25.5617	11.2455	23.3792	17.9445		Glis1	0.0321726	0.00352177	0.045663	2.79388	2.47094	5.70139	0.420134	0.278891	0.313405	0.0986863	0.104996	0.110122	0.0979949	0.145988	0.0768859		Greb1	0.388748	0.391232	0.119586	16.4614	18.5764	21.5909	3.22523	1.53233	2.12329	1.57335	0.774048	1.55106	1.95911	0.93987	1.55566
Esd	22.7841	23.3652	14.4573	36.7455	33.1632	21.548	74.3081	51.6265	35.8358	82.0913	48.6504	34.937	93.0099	80.5877	51.4672		Gm10509	2.52411	3.23561	1.34213	4.62398	4.16009	2.23649	0.969007	1.15715	1.06425	1.6696	2.12291	1.47917	2.36992	4.55687	2.95472		Greb1l	2.50222	4.37391	1.31088	33.0456	22.8021	16.2229	10.3519	14.269	12.3501	7.3472	12.2844	11.4818	4.24375	5.98496	7.54352
Eva1b	1.52465	1.10301	2.73301	3.84758	1.46457	3.25088	19.1072	14.3992	25.8194	10.8394	7.54982	18.609	7.18605	3.32078	7.2657		Gm11423	0.974543	0.796846	2.37554	3.62024	1.46096	2.17415	1.07932	1.24243	1.61534	3.20224	1.10876	1.08024	3.6862	2.88855	2.18089		Grid1	0.221071	0.115718	0.214293	1.86622	1.0629	0.956792	2.29033	5.4459	3.53342	1.58381	1.75276	1.74352	0.348982	0.33441	0.147448
Evi5l	0.791882	3.07252	1.07382	3.15185	6.3017	4.56644	6.41809	9.93188	6.85312	6.5406	10.4262	5.95786	5.12338	7.85472	4.4889		Gm12070	98.8028	109.342	108.846	57.3661	116.324	130.81	0.000444875	0.00172359	0.00555468	34.1827	0.00155065	0.0103941	81.428	0.00705762	87.8989		Grina	6.1293	4.50432	4.25825	16.3303	12.0752	9.05594	23.2617	9.65669	20.4048	14.0413	4.60563	12.212	12.0924	7.05497	7.95096
Exoc3l4	0.0189943	0.0288223	0.0550875	0.222501	0.524356	0.292544	8.24486	11.0888	6.82858	6.49261	5.38571	4.18598	3.3502	1.30273	2.72718		Gm16740	2.56377	2.43318	3.18001	2.62243	2.22036	3.14619	1.86864	2.71529	3.96248	3.10143	3.69264	5.0231	3.21244	4.16396	4.47642		Grrp1	0.563948	0.802119	3.17353	10.6105	15.3981	48.5776	21.7677	32.614	48.9872	5.89235	10.9212	13.5058	0.732467	1.05848	3.06674
F10	0	0.0018899	0	0.518855	0.490615	0.230583	3.14466	7.12312	8.75956	3.18595	6.24172	9.34191	12.0759	19.9329	12.9722		Gm21992	1.20293	3.16169	4.82771	1.37846	1.52458	1.88417	0.293084	1.15339	2.27056	0.880823	1.81843	1.49747	1.98177	2.28926	2.55644		Gxylt1	7.56191	8.79505	5.86166	10.1863	9.78741	7.64475	12.6694	11.3078	9.09417	8.58485	8.45517	4.43025	7.84028	6.85289	3.02722
F2rl2	0.274788	0.114574	0.183989	0.441111	0.913079	0.304455	2.95412	1.56006	2.19216	10.3078	4.29973	4.26424	10.1127	9.72145	4.10216		Gm3264	4.87197	11.6974	3.17959	22.6268	24.0947	13.0016	5.24493	10.993	3.06751	3.59083	15.3611	2.7099	2.71583	4.23162	0.958538		H19	3.2232	3.98868	2.92087	62.2052	8.74671	40.842	540.758	28.9626	529.365	278.968	13.589	217.001	45.5432	2.26219	48.9868
F5	0.372161	0.0895799	0.0681197	0.55953	0.753642	1.54474	1.7704	1.333	3.42237	6.35651	1.9511	4.6261	7.31776	4.01427	2.45916		Gm3417	1.4721	3.33743	4.14109	1.15178	1.3027	1.58542	0.191808	0.0287534	0.414107	0.455338	1.68303	0.485521	1.33684	0.889808	0.363263		Hadh	36.9557	35.3129	37.9699	48.9101	20.7047	33.994	49.9948	14.2112	46.3908	49.5543	12.6323	41.4129	43.7204	13.5326	36.7239
Fam107b	4.50581	3.87376	2.59165	8.67579	11.4732	10.1392	25.7557	22.6808	20.6299	19.8363	12.2449	11.9937	16.2462	7.54577	6.94733		Gm5617	1.2526	1.96227	5.22742	6.67875	3.41826	7.15059	3.10421	1.54244	5.18823	3.51582	1.8595	6.10357	2.86197	3.09236	6.6865		Hand1	0.034721	0.040766	0.321627	160.222	39.5094	50.7952	31.9397	8.059	15.5005	3.78716	2.36002	5.83518	4.01848	1.13453	2.59867
Fam210b	0.871624	1.52106	0.596781	4.06126	3.78301	2.32816	4.63271	1.49255	6.08505	4.49122	3.15634	7.37049	7.26062	7.53357	8.50207		Gm6566	1.24186	0.903	0.946112	2.05823	1.7333	1.66568	1.51978	2.00128	2.47186	1.84138	2.32445	2.48412	1.5215	3.1843	2.32592		Hand2	0	0	0.00779298	14.7265	12.8896	8.69308	45.1682	46.7945	74.5321	11.2642	17.481	30.5593	1.3868	3.2889	7.37535
Fam212b	0.545844	0.588636	0.470553	3.07824	1.17231	1.30306	6.18275	6.98158	5.98955	5.77895	4.89782	6.81751	4.18045	3.74638	4.49878		Gpc2	2.42586	4.69195	2.71196	7.19166	9.51771	6.36032	2.5826	4.56739	2.821	2.31407	5.81489	2.82321	1.9875	3.69731	2.66269		Has2	2.49971	1.74666	0.842686	60.6431	58.5607	40.4494	84.7916	73.7476	74.48	78.3102	71.9285	64.8936	8.1793	14.615	28.099
Fam65c	0	0.00847447	0	3.19339	2.1182	1.22412	1.23387	1.85538	3.64648	2.48537	6.588	9.62188	5.79624	8.01722	8.34857		Gpc3	19.7847	58.6238	18.0078	352.362	300.139	254.048	28.3731	53.6546	23.8445	9.60656	23.9922	13.0262	7.28786	11.5716	6.81875		Hcfc1r1	9.02412	14.7958	8.57759	7.99775	10.5448	6.24525	14.1873	15.8428	5.26374	8.46442	12.3465	6.35314	7.03531	11.9758	5.28557
Fam78a	1.60393	1.86466	2.85599	1.24615	2.05766	1.19716	11.4422	11.2988	18.8673	7.41902	12.4973	15.0539	9.65102	17.2297	13.5432		Grhpr	15.7091	8.23443	22.7937	28.7659	12.8648	32.5005	7.77082	1.14891	10.309	10.406	1.55747	14.1457	13.7868	4.42578	18.2064		Heg1	1.0788	0.662547	0.550872	6.06274	4.21969	6.41203	26.4647	11.9628	12.8239	7.6398	2.67717	4.08838	1.88781	0.339148	1.2043
Fam84b	0.928649	0.716542	0.565175	1.83213	3.47915	7.84167	5.09186	2.36511	3.59322	4.05836	3.43642	4.64188	4.56235	3.79672	4.1379		Gria4	0.809586	0.306263	0.464484	2.01481	2.44178	2.51289	1.13445	4.84313	1.10736	1.01097	1.60735	1.95573	0.971506	1.30773	1.56545		Hes1	9.48909	13.067	14.183	61.1879	49.8771	66.4433	24.5052	20.9865	7.67293	24.1702	14.6158	5.32453	10.7564	4.54668	2.15689
Fdx1l	10.8201	21.0774	26.4923	29.0368	16.7232	31.8662	28.2993	28.3817	32.482	32.532	27.8851	43.0433	33.8718	30.9467	38.4251		Gsc	0	0.0162648	0.248892	1.00905	5.9443	17.166	0.000444875	0.0501533	0.00555468	0.0003658	0.00155065	0.0103941	0.000715	0.00705762	0.0145797		Hexa	20.205	23.2163	14.6969	43.3248	22.2704	30.7394	79.7003	45.5806	59.851	50.8453	24.2025	35.4845	28.9858	12.092	20.3627
Fermt3	0.311707	0.378402	0.598481	0.865623	1.42087	1.04997	11.1439	10.3349	27.7462	51.413	31.7668	67.8162	120.986	78.4997	65.1923		Gstm5	7.56944	2.45623	1.46766	13.5818	6.64604	4.21393	7.49647	2.50665	1.08817	7.1945	2.30369	0.784807	9.27186	5.4555	1.51137		Hey1	1.77345	3.90075	2.27728	22.7529	17.8641	18.7633	8.54263	4.16133	3.46637	5.73807	7.38317	5.19303	2.46039	5.42089	7.06333
Fes	0.120787	0.164258	0.243524	1.17409	0.899961	1.56584	15.2687	7.29491	8.36597	7.32416	2.98321	3.02957	10.3039	5.58261	2.53802		Gtdc1	4.95796	6.89401	4.06941	9.73767	14.6628	7.42336	6.18029	15.2408	7.62376	9.20485	19.3215	8.30334	8.48684	18.0686	9.78775		Hey2	0.0832285	0.0577172	0.0946408	4.86712	2.29119	1.96273	8.0468	4.61147	9.16114	1.67956	1.45119	2.1988	0.171524	0.184359	0.143252
Fgfr3	0.230717	0.0643533	0.296349	2.99146	1.09383	0.604355	2.23134	1.69118	2.74211	2.96688	4.43727	6.83177	3.15299	4.84346	7.33179		Gtpbp6	4.96474	8.4077	12.5189	6.46418	5.46242	10.2296	3.56906	4.23353	6.0858	3.88553	4.62497	7.71052	5.11321	4.23774	8.25638		Hist1h2ap	19.614	32.8396	196.049	52.9813	38.0002	285.887	44.8691	35.6221	176.323	62.2149	52.6895	273.294	29.3527	82.264	169.815
Fkbp8	51.9213	78.9238	106.524	72.0353	64.7035	109.669	94.1434	79.5577	114.151	98.2051	89.8456	138.799	118.529	92.6796	133.313		H2-Ab1	0.0755731	0.383551	0.102572	1.73245	2.04689	3.69935	0.144982	0.00172359	0.639678	0.122415	0.0878704	0.233244	0.228654	0.00705762	0.171444		Hlx	0	0	0.0809026	0.743145	1.75729	2.5239	4.05477	3.11244	4.15782	1.48745	1.38521	2.04305	1.07162	0.951649	3.09118
Fli1	0.0174845	0.409888	0.0095525	4.48525	12.8069	9.68582	62.8721	74.5162	64.2072	64.941	64.6694	50.5265	43.2506	46.072	40.7785		H2afx	51.5706	60.3178	162.281	79.3167	70.8074	215.327	55.6301	53.8398	123.964	50.0479	69.4862	184.642	64.6626	75.1371	121.089		Hmcn1	0.129353	0.127151	0.0385318	1.41351	1.86191	1.87938	3.63156	11.3108	4.65	1.47618	2.53468	1.49901	0.162922	0.253537	0.227632
Flt1	0.355769	0.484171	0.15377	5.14244	13.3283	10.1298	41.0675	51.8022	35.5532	23.3241	25.7927	20.8107	7.24693	7.2993	6.0158		Hacl1	2.98461	1.90103	1.85951	6.74756	2.91899	2.71641	3.23455	3.38805	3.79102	5.02006	3.57586	3.43839	5.86686	5.38946	5.1317		Hmgcr	51.2657	58.5209	45.3863	71.0337	82.171	69.7863	62.9647	126.694	79.0326	66.0267	115.834	75.1515	52.2826	81.359	63.4622
Flt3l	0.335626	0.134843	0.304031	1.05343	1.80475	1.12512	2.13381	6.10152	3.52934	8.65598	19.8659	7.00678	9.20302	13.6393	8.64575		Hddc2	25.8948	19.6281	18.3683	37.6838	12.7154	20.5692	31.0371	7.70789	23.8817	35.4124	7.68317	19.2735	29.8519	9.44168	17.622		Hoxb3	0.0014197	0.0478384	0.0373247	3.08811	5.31693	2.02694	3.24958	5.22621	6.65951	1.99436	2.95355	3.36326	0.146245	0.216708	0.824933
Fmo1	0	0.0340265	0.0573232	0.052883	1.03881	0.176811	55.9544	76.454	52.0412	17.3144	39.4611	19.7778	8.76483	42.3283	14.8531		Hist1h2ab	57.8316	96.447	331.271	166.488	136.481	398.412	96.4992	79.8887	280.59	134.286	145.629	413.401	144.156	200.298	301.861		Hoxd10	0.0113222	0.0958768	0.00578013	0.185783	0.0737104	0	0.734723	2.21433	3.02579	0.691642	0.619996	1.78306	0.0594782	0.122958	0.645511
Fndc3c1	6.74324	3.97039	0.581173	20.358	19.9768	16.9157	22.1923	24.2913	18.003	23.8335	24.8998	21.1974	16.3682	16.6417	22.9335		Hist1h2ac	22.6463	39.2887	123.117	48.0759	42.2629	157.753	35.3037	31.1305	85.562	50.4615	50.2482	126.764	47.717	67.8384	96.4566		Hoxd9	0.0049166	0.0589389	0	1.05893	0.351856	0.524084	1.08103	0.839497	3.72184	0.73312	0.594185	3.63494	0.225069	0.288315	2.54584
Fos	1.32206	1.79588	1.40324	7.31254	6.95312	11.0853	62.5684	28.5046	25.7477	26.5524	10.7197	15.0122	20.8315	5.25628	9.02372		Hist1h2ae	17.3851	29.6279	124.622	49.5567	30.1182	180.011	26.6435	20.0502	93.7817	34.6222	34.3956	159.244	39.0675	54.5794	94.3965		Hpcal1	4.54774	4.27315	4.62568	18.1531	11.9904	17.48	16.2184	12.9689	11.3925	9.49783	3.25197	7.27499	6.76111	1.43768	3.94862
Fosb	0.0313411	0.120641	0.0754297	2.54438	1.12112	1.63532	15.0694	2.97079	9.93758	10.3648	2.52926	7.54008	7.93014	1.65686	3.95904		Hist1h2ba	25.1091	38.0166	72.4279	13.7807	10.4999	68.0851	10.5486	10.3821	37.1249	18.4175	16.1781	64.7112	30.8359	28.983	39.1639		Hspa12a	0.470909	0.896097	0.288046	2.94358	8.45445	5.62252	6.92636	11.7026	5.5969	2.51766	3.80602	2.16105	0.839065	1.12453	0.792268
Frmd4b	1.71799	2.11221	0.828687	7.37151	23.6462	19.2043	38.8179	44.4893	24.7742	25.2828	24.2204	17.9976	15.8433	15.0078	10.8841		Hist1h2bc	234.97	428.395	712.362	542.101	472.423	842.265	289.755	276.141	585.797	472.212	435.774	830.122	498.65	556.024	649.104		Hspb11	5.93791	4.65456	2.30062	24.7553	20.3626	10.9949	21.1847	18.6686	6.06	16.7359	10.203	3.78994	11.8954	16.1078	4.53093
Fzd10	2.7168	3.63936	6.24949	4.95529	13.5471	12.1868	8.77374	19.5172	27.3737	17.3992	37.2098	51.2768	4.90406	8.89013	22.9855		Hist1h2be	116.027	189.003	252.167	336.018	275.035	378.663	119.157	159.926	231.986	227.203	256.947	313.068	238.803	295.889	258.793		Ier5l	0.522769	2.16657	10.9348	3.71478	1.95596	14.9284	5.2957	3.42296	11.6564	2.39355	2.06005	6.08139	1.00051	0.754739	2.35918
Gabarapl1	8.88473	3.93475	7.17848	27.8339	13.9167	16.0433	38.9454	20.7886	41.5434	59.3247	25.3388	43.5055	69.4502	40.0068	57.2021		Hist1h2bg	254.058	456.048	602.221	599.595	558.195	873.09	297.423	315.263	565.462	505.698	523.988	755.247	526.44	626.741	628.611		Igf2	3.42534	9.77637	2.05222	212.701	171.521	91.2522	1976.27	1602.99	1501.88	576.429	540.977	401.988	68.7035	32.6921	93.7014
Gad2	0.00936658	0.00148443	0.00334602	1.55627	1.97642	0.493364	8.38334	18.1997	13.1689	19.1446	27.9294	21.3496	2.52172	6.12787	8.4018		Hist1h2bk	322.907	513.703	792.865	528.916	505.548	762.728	279.156	263.401	672.795	540.758	527.111	1002.75	548.745	656.392	808.381		Igf2os	0.0209267	0.197742	0.0499022	8.24562	9.79117	5.84918	11.4834	15.289	10.4316	3.26809	7.12489	5.29184	1.20027	1.1144	0.994508
Gas7	0.944336	0.49945	0.201566	2.04554	1.8488	1.30412	20.2196	15.9126	12.43	20.3023	11.0902	10.9116	17.6136	10.8556	6.81354		Hist1h2bl	189.363	330.29	487.811	342.367	337.51	450.754	185.367	180.166	407.638	348.603	351.266	589.532	387.518	461.067	508.923		Ikbip	5.26832	5.06975	2.4644	13.0785	7.09485	5.53299	21.9116	17.9162	11.5828	13.8907	11.2292	7.13493	7.66808	8.37999	5.28623
Gem	0.118238	0.108559	0.10774	2.28899	6.12886	7.26541	13.4261	14.9185	14.4873	11.3628	9.42282	7.89089	2.90938	3.56515	4.06814		Hist1h2bm	133.396	252.758	275.423	253.537	216.881	330.352	90.9542	83.7179	176.77	169.468	164.029	263.883	392.514	244.194	246.094		Irs1	0.622017	0.521169	0.278791	9.48587	9.16113	6.04901	5.15888	2.91312	0.957448	1.26527	1.43525	1.05905	1.55407	0.938926	1.03127
Gfi1	0.00066695	0.0059262	0	0.329281	0.71796	0.208154	1.94598	2.0525	1.77161	4.80991	9.61458	5.48876	1.6802	3.46252	3.215		Hist1h2bn	246.31	364.04	417.188	441.982	433.587	454.586	192.13	195.86	411.552	367.852	380.23	578.939	403.253	490.77	513.273		Jph2	0.0576417	0.131914	0.0756793	0.679226	0.269093	0.159905	5.96134	1.61887	0.746297	1.26955	0.756595	1.06622	1.19243	0.233703	0.775858
Ggta1	8.94619	6.96758	6.88872	22.2671	14.7365	10.6737	63.2953	68.0261	53.4735	46.2668	36.4196	36.2001	32.2002	29.9752	29.4231		Hist1h2bp	139.037	233.474	423.671	279.659	251	505.967	147.595	131.856	201.232	242.061	233.584	439.844	285.208	326.991	369.478		Kdelc2	2.6475	1.21975	1.50563	12.4369	5.25564	5.9519	9.3958	5.21591	6.09223	7.26008	5.3727	5.7374	5.33936	3.48274	5.28745
Glipr1	0.00170698	0.0343494	0.139494	0.0397275	0.0538463	0.123042	7.36888	9.10323	0.685096	1.57155	3.32402	0.54999	2.38554	4.27047	1.04947		Hist1h2bq	228.938	402.59	807.874	481.785	427.169	773.47	283.468	278.446	657.608	482.815	455.82	978.3	482.224	558.195	704.819		Kdelr1	18.7044	22.6121	12.4719	43.0442	37.0447	18.5463	58.107	47.2353	28.8139	44.8516	40.6239	20.7451	38.0619	35.013	19.6827
Gm16675	0.00201167	0	0	0.198157	0.367413	0.234999	1.72192	2.84081	3.64892	0.953635	1.96143	2.94997	0.720526	1.09748	1.33707		Hist1h3a	80.4221	149.09	340.609	228.307	199.632	426.547	126.146	99.5873	291.082	195.662	171.105	360.976	235.522	262.994	340.779		Kdelr3	5.90416	5.99745	6.4575	4.54042	4.45133	4.8949	18.2642	11.3235	8.03568	4.93961	3.83503	2.88391	2.32305	4.25123	2.71305
Gm16897	0.012787	0.0196968	0	0.069609	0.199943	0.0583999	3.00387	2.00598	2.24747	5.84047	2.64274	3.4606	2.2519	2.79656	4.13016		Hist1h3c	109.609	208.999	452.897	281.755	243.228	528.916	185.216	124.487	419.57	272.986	225.112	518.64	306.659	340.936	437.917		Krt18	23.4468	18.0885	7.7099	108.419	48.1664	35.9764	174.958	67.0544	27.7225	62.157	38.1316	27.1399	47.7698	23.2867	19.086
Gng10	5.95545	1.36055	5.91166	9.23032	1.72652	4.63943	18.6302	3.32439	7.38482	21.9636	2.32013	6.36745	22.9321	5.06532	8.30441		Hist1h3d	76.9698	114.99	394.017	172.073	126.923	446.06	93.002	72.224	281.32	152.102	135.969	421.096	142.116	212.418	315.726		Krt19	10.4546	4.74614	1.88558	9.44743	2.37527	2.709	56.7726	16.1919	6.73266	13.677	7.94274	6.65804	7.58042	3.81377	3.70442
Gng11	0.152749	1.18399	0.236187	2.46103	4.90147	3.84452	74.293	69.9643	46.4598	95.204	47.413	30.2642	25.2366	13.4287	6.91446		Hist1h3e	112.175	237.753	724.936	458.266	329.816	1032.9	268.676	212.498	611.319	387.79	301.845	762.728	403.374	458.193	587.657		Krt8	23.5956	14.9072	6.36686	174.25	96.4021	86.5026	210.628	48.7727	21.0604	52.8307	25.8658	22.3031	37.834	12.1686	14.1419
Gng12	1.44688	0.704235	0.289035	7.15846	3.34675	2.85561	19.7628	11.3537	8.50984	14.0784	5.10794	5.20444	8.47069	3.28499	2.83012		Hist1h3h	82.1704	128.399	423.253	152.77	132.688	407.964	92.8854	63.0553	272.432	134.473	111.561	382.083	139.929	173.39	287.713		Lama4	0.385262	0.129327	0.0377222	16.0643	7.84168	3.59472	37.2021	37.2835	25.2262	15.2938	13.5802	9.02132	3.51546	1.93318	1.28805
Gpsm3	2.69446	2.82119	4.98978	2.3005	5.90195	3.98693	6.9069	8.7934	8.7803	10.0513	13.5995	13.2504	10.1206	15.3533	13.379		Hist1h3i	75.1349	138.741	349.675	165.792	156.918	410.077	113.077	83.3561	281.98	155.626	141.417	384.791	168.973	204.928	311.016		Ldb2	0.00901627	0.143911	0	1.96916	2.92208	1.50536	16.0146	10.0592	9.42635	14.9895	10.6994	6.74564	1.08613	0.732692	1.27283
Gria2	0.000127617	0.00137758	0	0.147517	0.588735	0.0949014	0.839918	1.73453	1.58499	5.83824	10.2029	5.48499	2.83281	4.83681	6.76228		Hist1h4f	174.336	339.278	903.674	510.471	380.371	1027.72	332.838	247.529	724.936	513.083	422.606	885.053	556.009	634.917	760.265		Lhfpl2	0.882707	0.56335	0.453927	13.0921	7.88643	4.24176	5.63726	5.161	3.35946	1.77481	1.57798	1.27294	1.60108	0.854772	0.876546
Gria3	0.0993736	0.183483	0.0662632	0.811744	0.988566	0.664205	4.40143	4.93684	1.19823	3.74671	2.35262	1.18774	5.00891	3.53527	1.13816		Hist1h4i	80.485	157.605	507.904	225.226	152.851	513.259	109.422	78.5594	253.569	174.671	118.296	327.015	178.41	212.268	292.924		Limch1	0.58098	0.612623	0.52188	4.04941	2.12681	2.05876	28.0983	24.3132	13.3249	12.4685	7.90168	4.75126	1.07907	0.686086	0.483783
Gsto1	23.9715	18.003	17.9476	23.2523	13.5668	25.6079	44.2569	38.5181	34.0017	49.1925	16.7036	36.0323	38.9411	20.4879	33.8754		Hist1h4j	41.6307	76.8495	352.771	128.151	89.0469	426.359	91.9113	68.4402	303.937	133.127	100.906	390.113	141.795	171.297	299.856		Loxl2	3.03852	2.13602	1.86897	16.1267	9.0662	8.35013	20.4737	13.7863	9.65176	5.85032	4.68333	2.80226	3.09185	0.81183	1.05306
Gyg	5.47021	5.69361	4.28999	25.1287	22.2132	11.7712	39.3477	45.4176	31.8205	43.0239	37.2267	34.2449	37.0681	40.2382	34.7748		Hist1h4n	99.0668	201.533	788.879	319.151	209.314	836.065	228.305	162.773	466.209	320.243	229.616	586.999	354.522	377.35	467.203		Lpp	4.45798	5.20161	1.94547	11.7157	17.0461	10.6233	38.1639	41.0871	16.3556	16.4766	16.4478	5.41436	7.89363	7.03455	3.27604
H2-T23	0.397475	0.468656	0.51987	0.723761	2.57264	1.02374	1.44829	1.73826	1.30996	2.00386	5.24455	2.07415	2.54405	8.91941	1.93332		Hist2h2aa2	9.42907	10.0739	0.0100598	54.4286	32.1835	158.091	19.9893	36.5337	83.5802	43.855	53.7965	226.266	78.3944	64.3767	165.59		Lrfn3	0.510048	1.34865	1.39608	1.39082	2.02581	3.01247	0.87823	1.45221	2.50087	0.798228	1.42668	1.75643	0.745798	1.02091	1.45098
H2-T9	0.36461	0.318906	0	4.12668	2.13004	5.52339	3.96203	3.27772	3.72999	3.07329	5.9058	3.79945	3.21921	4.36167	1.2243		Hist2h2ab	12.7549	13.5409	49.1171	23.7458	22.3396	71.076	16.1371	15.1789	46.054	23.3588	20.8905	61.8246	20.7997	31.1887	41.3692		Maff	3.49425	1.81749	2.26976	5.70081	4.64724	5.38626	8.06942	9.62693	3.91067	3.50683	4.04261	2.90985	2.76642	2.11586	1.50441
Hacd4	0.472455	0.770794	0.0726491	0.718093	1.08258	0.479745	2.39265	2.28494	0.744387	4.26173	2.22547	1.26814	7.57989	4.82913	2.8645		Hist4h4	83.9701	132.011	485.15	325.995	212.221	611.457	190.679	132.475	495.128	409.04	275.09	874.214	406.99	376.206	680.388		Marveld1	6.99689	2.89228	5.5506	6.7076	5.23075	6.10581	12.9342	10.0711	14.0362	6.42388	5.04316	7.69085	3.69489	1.78671	4.42845
Hapln1	0.0196714	0.25055	0	4.17858	12.7297	2.98891	142.306	246.742	142.43	196.657	237.211	121.572	35.1203	64.0268	62.1639		Hmgcll1	0.569862	0.345627	0.284403	3.91561	1.83672	1.44693	0.909016	0.696934	0.417521	1.06693	0.546673	0.163665	0.476654	0.275839	0.152593		Mcfd2	11.9903	11.4384	10.4314	20.0893	17.212	15.4981	25.9792	18.7894	12.2897	13.0247	10.5794	9.67731	14.7802	13.5664	8.80663
Hba-a1	0	0	0	0.145813	0	0	1.89386	0.00172359	1.0169	28.0213	5.76655	33.5722	20.443	151.342	17.109		Hnrnpa0	22.3018	25.9324	48.9068	38.0068	41.3808	80.1059	24.9364	25.9958	52.431	24.2348	32.8986	54.5949	31.5994	30.1468	47.4905		Mdfi	2.23149	3.28621	5.12024	9.1365	7.75653	13.1309	5.78623	2.24365	6.40743	5.31564	3.46777	4.84738	3.66293	1.1618	3.01776
Hba-x	0	0	0	0	0	0	21.4238	3.40736	14.3897	158.614	139.315	178.824	2007.64	2053.58	681.507		Hnrnph3	7.48434	8.87473	11.8163	14.5888	13.1405	15.2456	3.42482	4.99848	7.14683	5.29425	7.99579	9.48376	6.49474	8.39629	11.289		Me1	4.76866	4.17269	2.99031	8.33599	4.46517	4.19128	24.0632	15.6985	11.8226	12.4264	9.13169	8.43569	6.03922	5.05783	5.07525
Hbb-b1	0	0	0	0	0	0	0.277791	0.128605	0.859789	7.10368	2.63275	5.52277	0.301845	53.0808	18.7441		Homer2	0.32634	0.245336	0.527156	2.52838	2.26822	1.38121	0.245525	0.204377	0.341655	0.331756	0.42671	1.14448	2.24081	3.29052	4.70423		Mgmt	10.4656	6.94771	11.3789	12.8831	0.11774	7.95999	16.5005	0.00172359	9.99665	15.0947	0.00155065	9.9317	11.0468	1.00007	8.46186
Hbb-bh1	0	0.082831	0	0.989256	0.350182	0.175697	40.7885	9.93127	61.7526	513.124	326.836	399.592	6533.25	6053.93	1619.36		Hoxb1	0.0100598	0.036545	0	3.25107	8.3824	6.94983	0.100051	0.0376779	0.00555468	0.0003658	0.0615255	0.0103941	0.000715	0.00705762	0.0145797		Mmp14	9.20039	8.16525	11.2634	17.6979	21.6419	37.9009	32.9568	16.2579	22.2553	12.3434	8.44683	9.82279	5.40527	2.18019	4.34877
Hbb-y	0	0	0	0	0	0	8.19225	1.45372	7.77902	52.1451	22.0386	56.7172	450.778	264.999	146.713		Ifrd2	24.0655	29.8602	32.0589	33.8409	32.4484	39.0765	11.6138	13.7378	23.7738	21.8132	23.3874	43.4666	34.8335	33.8593	48.5644		Mmp15	1.29806	2.12522	2.45055	16.8154	8.91848	5.73984	16.2317	11.8836	11.121	3.33892	3.59356	3.66763	0.755603	1.32479	2.37324
Hcls1	0	0	0.0249605	0	0.00518535	0	1.49953	2.22502	1.56319	6.1111	4.60124	2.66845	9.3022	8.62124	4.9341		Igflr1	1.30468	1.55782	1.4335	2.5101	2.35902	3.40958	1.11807	1.52276	2.50648	1.46249	1.96012	3.15323	2.56866	2.22752	3.79736		Mmp2	6.71629	4.88641	5.19436	77.1973	23.6979	27.7968	72.391	18.8119	43.054	41.739	8.71824	21.0719	11.7747	2.91481	6.31733
Heph	0.00533532	0.256781	0.0132669	1.02896	4.16348	2.07233	5.38949	9.35435	7.33737	9.28787	10.6085	6.42312	10.5678	7.33661	5.63513		Immp2l	1.92003	4.30999	2.79276	4.8875	2.75996	1.44708	1.32742	1.74768	1.08023	2.82439	3.95262	2.92029	2.90065	5.26897	2.92168		Mogat2	0.512128	0.19913	0.186588	37.4512	19.3679	35.5778	14.1972	3.93144	15.1869	2.94402	0.950799	3.88435	1.43372	0.337116	0.481808
Hes6	5.81669	7.43794	9.01715	5.11134	5.45194	10.7111	7.40992	7.29979	11.0312	8.50862	7.7041	14.4271	11.7653	8.18989	14.8586		Irf2bp1	6.09796	10.4995	14.4891	8.95864	11.4616	19.0822	6.52512	7.52972	12.5721	7.62324	10.8208	19.4615	8.36579	9.68013	15.6615		Mrpl52	39.7439	43.4334	104.159	53.9513	42.2552	105.911	50.5023	39.2406	95.999	66.4773	46.4461	110.076	40.5502	43.6288	80.6975
Hist1h2ad	27.3834	56.7693	313.86	91.0769	66.3417	363.355	70.2456	54.4357	240.723	91.4074	88.0162	352.582	103.757	133.784	236.065		Jph1	1.45539	0.447925	0.4296	7.94843	2.81305	4.02641	1.28665	0.586768	0.455628	0.974125	0.222838	0.548753	1.75045	0.339842	0.782486		Msx1	0.0526569	0.0190875	0.413659	28.203	28.1607	52.7223	5.70659	10.4361	17.5956	1.4313	2.24646	6.10563	0.413738	0.192812	0.352678
Hist1h2af	16.2054	31.3071	275.345	38.571	26.3203	281.21	46.6651	30.1862	186.659	60.4619	50.3494	291.481	72.974	89.7588	177.095		Kcnc1	0	0	0.00386943	0.970202	2.76333	7.03637	0.0724625	0.122777	0.131564	0.0528054	0.0835658	0.206983	0.259284	0.326815	0.399765		Mum1l1	3.98424	4.13955	1.51046	35.7448	22.9099	15.3997	38.1171	41.9915	29.9544	19.8742	28.0609	20.6206	12.1064	21.6003	20.0089
Hist1h2ag	25.0374	37.769	166.155	45.2126	41.5105	217.142	39.2237	32.4767	144.088	62.5478	53.9122	216.456	62.5377	75.5766	145.015		Kctd12	0.619776	0	0.518452	1.51823	2.1659	0.899347	0.000444875	5.12305	3.16975	9.74667	13.7646	4.32737	20.042	17.8202	12.6614		Mxra7	4.18452	3.71167	2.91602	8.05663	6.6674	8.52342	17.3509	5.71589	7.15222	4.24598	1.37054	3.05254	1.68527	0.358103	1.47735
Hist1h2ah	19.0107	34.2713	215.03	49.5332	41.1308	289.504	44.0591	32.788	163.771	59.3245	52.8711	256.476	66.2694	79.9697	165.824		Kif15	38.1445	36.8129	31.1042	46.7844	56.6256	43.5507	16.5152	33.8622	24.015	32.0561	49.3352	32.1624	42.5173	60.7869	42.0827		Mxra8	1.98357	3.02427	1.51688	5.66634	3.05524	3.89114	6.64841	1.64673	3.89104	2.32847	0.850611	1.72722	1.74474	0.269113	0.923365
Hist1h2ai	27.2687	51.8892	312.401	99.8723	68.8263	405.641	88.4849	59.7124	274.831	105.921	92.4344	415.015	109.656	134.843	261.701		Kifc2	5.48665	7.70508	7.19029	21.3476	21.6695	19.6124	1.83953	4.57026	4.37581	2.01583	3.93757	4.19519	2.99042	4.752	4.36721		Myadm	23.2176	18.192	25.4001	30.9885	27.7366	35.8587	75.8333	24.3656	29.2935	16.9533	5.67622	6.84114	13.3728	4.49007	4.01755
Hist1h2ak	35.5343	67.606	340.222	108.488	76.2552	424.403	96.0522	62.5766	281.262	107.627	100.996	400.585	146.451	155.934	276.223		Klhl15	1.51352	4.63525	1.37072	3.82702	6.16492	3.07751	2.30397	4.28344	2.59074	3.24253	5.86777	3.91245	4.58738	7.56693	4.95823		Naalad2	0.21661	0.359222	0.0913234	2.12436	1.92051	1.30642	2.22847	6.02085	1.48706	0.558618	1.27231	0.355664	0.231799	0.333639	0.283726
Hist1h2al	6.0411	12.4777	75.1527	21.9475	15.377	141.348	21.179	14.4079	62.313	23.9587	20.8457	90.0382	41.0549	33.7203	64.2208		Klhl17	3.24156	4.2359	4.92904	10.7384	11.0586	12.4288	4.47418	5.92404	8.02128	4.8852	5.96777	8.70305	3.69704	5.09651	8.10248		Nab2	5.04213	3.65048	5.58509	5.43458	8.42132	8.70701	7.27753	5.26514	5.30236	4.56312	3.33389	2.39313	3.30174	1.92088	1.29167
Hist1h2an	15.5879	26.569	170.195	32.1179	28.7501	222.111	32.7072	26.5389	110.915	37.7767	39.0015	181.243	42.5408	54.4896	102.927		Krtcap3	3.08727	1.76441	3.18343	6.3376	2.33289	4.5084	0.798744	0.976351	1.4985	1.21774	1.32622	2.01455	2.30943	1.16868	1.75364		Nexn	2.98849	3.21636	2.69638	3.60318	3.14886	2.05467	7.4189	7.76007	3.51061	2.7629	3.26986	2.37906	2.24817	3.37305	3.02318
Hist1h4a	118.501	237.256	935.277	364.984	274.976	1032.9	340.766	208.93	944.618	466.104	354.41	1190.7	458.484	498.498	842.819		LOC100861615	2.2121	3.86348	1.18265	4.19669	5.913	2.41527	1.66672	4.72888	1.04782	1.49008	3.37662	0.887344	1.30971	2.16387	0.854226		Nfxl1	8.48941	6.34589	6.92711	25.2981	26.1437	19.6473	18.8387	43.3849	25.1198	15.0159	24.9692	21.0225	14.234	20.3212	17.7971
Hist1h4b	66.1469	109.567	471.563	158.435	123.994	457.997	149.775	99.6211	357.519	202.021	166.07	460.841	222.929	250.51	381.467		Lars2	8667.65	5163.25	484.701	11550.3	11550.3	754.124	2803.55	6290.05	295.116	4629.9	7213.87	1770.67	7518.84	7243.62	2327.43		Nhsl2	0.110591	0.265635	0.15319	3.14575	2.91881	1.20869	9.79118	10.5624	7.70799	4.34082	4.75812	4.21628	0.833025	0.901678	0.918252
Hist1h4c	100.265	192.31	695.967	278.119	241.536	808.381	320.909	202.287	699.827	422.124	296.022	829.708	452.705	444.121	654.997		Lcmt2	1.86723	2.06637	4.2708	1.95501	2.08003	2.63567	1.67909	1.33932	2.73514	1.71648	1.69534	3.46239	2.13577	2.2646	4.09748		Nkd1	0.19342	0.528548	0.232869	26.2424	24.4041	23.7759	4.25593	8.47221	4.80866	2.32937	5.96695	3.54863	1.51743	2.79944	2.21557
Hist1h4d	346.559	680.508	1591.48	869.221	737.059	2258.62	879.154	673.936	1669.04	1035.44	870.202	1848.54	984.863	1075.54	1513.87		Lhpp	5.02484	0.863555	3.8119	4.09926	0.669989	5.75476	4.10926	1.12611	5.42458	5.82517	1.68041	8.83779	5.24443	0.983475	7.81995		Nkx2-5	0	0	0.188654	0.509067	0.598526	0.777743	2.74977	2.909	6.26276	0.0755884	0.631514	1.80802	0.0380125	0.00705762	0.507042
Hist1h4h	84.6893	160.161	955.982	337.885	216.782	1118.28	267.173	210.31	894.171	380.504	308.198	1176.57	395.732	422.118	820.715		Lhx1	0.0158269	0.03807	0.006912	10.6391	33.2802	48.3781	0.0656748	0.00172359	0.00555468	0.039824	0.00155065	0.0103941	0.000715	0.00705762	0.0145797		Nog	0.0269314	0.0242533	0.0392202	4.71311	1.13878	1.09455	2.0257	1.33853	0.389041	0.419965	0.617873	0.646713	0.600369	0.390843	0.351472
Hist1h4k	86.3924	197.158	861.856	268.188	232.764	966.622	259.005	180.702	608.096	368.985	294.501	804.518	390.641	434.749	594.561		Lhx1os	0	0	0	0.869528	4.60126	5.44296	0.000444875	0.0742436	0.00555468	0.0003658	0.00155065	0.0103941	0.000715	0.00705762	0.0145797		Nr2f6	6.39144	8.52346	14.7896	5.8252	8.92981	13.075	13.6182	13.3586	26.106	6.23843	9.92885	19.4072	4.68157	4.92333	9.78295
Hist1h4m	0.00515197	0.0167278	0.080411	0.0524995	0.0369047	0.244851	0.0476192	0.035367	0.139339	29.1307	0.0567163	0.255471	0.116207	24.8457	159.506		Lipt2	4.44361	1.32714	4.28259	3.5571	1.84412	3.84173	3.23035	2.80162	4.25377	4.30413	3.04057	6.01815	5.66427	4.11079	7.35542		Nrep	1.80904	1.65585	1.09313	7.78799	10.344	7.98494	20.984	26.1612	11.3985	8.11098	7.48082	3.58177	2.21108	0.91224	0.903812
Hist2h2aa1	21.5009	12.5782	403.139	73.1269	40.7563	503.475	133.851	57.2349	314.841	126.056	69.0091	278.524	105.551	138.958	204.06		Lmo1	0.119794	0.0478029	0.266329	1.82974	8.22929	20.3776	0.227913	0.00172359	0.00555468	0.178818	0.128287	0.0103941	0.215476	0.00705762	0.0145797		Nrp1	0.19453	0.701577	0.437183	90.2553	88.1047	64.2271	112.588	92.9084	87.5935	39.4181	24.7488	25.4465	9.27667	4.57628	4.92622
Hist2h2ac	24.8384	35.2972	173.331	49.2731	45.3855	210.632	57.8551	46.1493	167.984	78.0099	63.9234	228.677	78.7207	102.537	177.473		Lockd	1.81441	0.715391	3.67067	2.559	2.39489	2.99897	1.14926	1.48665	3.38126	1.80917	1.60202	2.5468	3.03836	3.12865	3.71954		Obsl1	5.39507	1.71521	4.23695	13.9563	13.2327	16.7728	48.8967	42.5851	47.7473	23.1788	26.069	33.3648	19.719	16.9964	25.6759
Hist2h3b	16.6299	25.4422	211.94	34.731	31.4288	285.907	55.779	36.7386	209.083	73.9388	53.6419	291.925	94.2715	84.8551	204.462		Lpl	2.03041	2.44889	2.03539	4.11779	2.07948	1.50794	0.7675	0.88404	0.838176	1.19591	1.33864	0.636126	6.26577	3.1636	1.31244		P4ha1	10.8322	8.039	8.79126	61.4417	44.3598	27.1682	48.7958	36.2045	39.9659	26.7859	21.5898	22.0468	12.0243	13.566	11.8991
Hist2h3c2	20.5644	15.5616	123.451	40.1472	32.4423	334.468	49.2081	20.8295	131.344	84.0519	44.8886	158.019	118.825	74.1636	134.304		Lrfn1	2.31425	4.54172	7.29416	2.86167	2.67394	4.88925	0.903053	0.925491	1.96602	2.53308	1.94146	2.71242	2.80131	2.41893	3.24746		Parp8	0.347468	0.778695	0.115965	1.5463	4.07203	2.99415	6.24939	9.17415	5.84186	1.6834	2.13437	1.43885	1.52482	0.852623	0.372013
Hk1	8.93904	9.97473	12.1195	4.62911	5.46236	3.28122	17.0334	11.1273	14.4849	18.8295	8.52215	13.0485	30.9633	27.152	20.8323		Lrrc39	1.43456	1.33058	1.2108	1.94608	1.64923	1.00869	1.40707	1.54399	1.10215	1.48646	1.72602	1.71102	3.03976	7.27724	2.89322		Pdlim3	1.96732	1.90948	1.71598	22.1128	22.1739	28.7245	116.783	42.2952	57.2709	6.64727	4.10596	7.5255	1.41036	0.0890992	0.40365
Hmg20b	8.7237	21.3097	18.0591	9.47112	14.4222	17.183	17.4597	21.7251	22.3331	13.0738	19.5215	21.8739	13.7151	16.241	17.1809		Lrrc4b	0.00855923	0.0353141	0.037727	1.30905	1.46125	3.1054	0.0596112	0.313551	0.593448	0.0003658	0.128039	0.364402	0.02327	0.00705762	0.148285		Peg10	48.62	86.1716	19.3827	343.699	276.804	146.135	330.016	251.321	215.012	198.438	118.995	71.4388	85.154	53.395	38.4877
Hmga2	5.43773	6.0745	4.05852	120.953	99.4313	90.7329	110.391	70.9476	72.6095	202.54	92.5213	80.0353	98.5916	33.3129	68.262		Lrrc51	2.36066	1.81946	2.06273	9.73583	4.07497	4.80339	4.19333	4.25341	4.29579	4.66722	5.52678	4.60836	4.71679	6.24924	5.4696		Peg3	17.9571	25.9845	11.1809	309.729	334.801	213.273	493.628	632.495	265.337	130.561	98.9023	60.024	29.1217	24.312	16.1012
Hmga2-ps1	0.158518	0.289151	0.218251	1.07271	0.645473	1.04042	4.55245	1.95192	3.69875	3.88754	1.33595	2.82016	2.78448	3.38475	3.06174		Lyst	3.95797	6.10556	3.94274	8.65214	5.38182	2.58579	5.61402	8.73088	6.1451	8.26631	10.1806	7.31634	7.85199	11.1517	7.51348		Pfkfb3	3.93691	1.37092	2.13114	7.88234	4.23341	5.49122	6.14741	4.19509	3.12917	4.71247	3.07826	3.08278	3.58988	1.53862	2.12167
Hmgn5	3.32407	1.80846	4.13648	2.68753	3.81553	5.85802	4.58618	4.38444	4.35414	5.38046	4.40218	5.62539	5.24315	6.05255	6.51879		Lzts1	0.184991	0.191879	0.0835884	9.20256	10.5517	21.4526	1.51112	3.68974	2.59305	4.91245	8.2217	5.95749	5.33228	6.87919	6.61475		Pgbd5	0.726862	2.05091	1.98185	0.633498	2.51892	1.24817	4.08461	2.52445	1.79225	0.487324	0.49755	0.467123	0.171466	0.371706	0.0145797
Hoxd4	0.00548452	0.0546345	0.00506805	0.11575	0.345868	0.224968	1.20268	1.60144	5.64202	2.37748	2.613	6.40904	1.39151	1.32548	5.73658		Mad2l2	7.69035	16.0073	10.9683	11.3107	11.6037	11.4061	8.84848	9.26955	8.96185	9.68707	11.0108	10.7478	11.1445	14.4262	8.56394		Pgf	0.436431	0.28248	0.477284	1.50073	0.490302	0.69985	3.05217	0.889075	0.506851	0.762113	0.306152	0.476336	0.508658	0.420223	0.469946
Hoxd8	0.00394728	0.193242	0.0142155	0.745087	0.721805	0.292989	3.91428	4.28632	5.13281	6.58639	5.91277	11.4569	2.2742	2.35359	10.5242		Mdk	61.1691	56.8045	95.6911	234.389	186.947	270.405	89.0933	33.3168	65.3881	68.4213	37.6671	66.9888	63.5247	26.8637	58.0557		Phldb2	3.17123	2.56731	1.16221	27.2749	29.1029	32.63	49.9387	41.3224	27.9815	16.4825	13.8864	9.99734	8.57478	3.53101	4.37477
Hpgd	0.321775	0.27831	0.254859	0.116753	0.0326146	0.053109	1.34022	1.42679	0.00555468	1.87147	1.90641	0.30087	8.10055	5.66053	0.964691		Mesp1	0.0267194	0	0.0348717	45.3972	30.9151	123.808	0.000444875	0.00172359	0.00555468	0.0003658	0.00155065	0.0103941	0.000715	0.00705762	0.0145797		Pitx2	1.46787	1.41647	1.90449	4.71407	16.0362	23.1084	19.8584	12.0247	6.57876	5.11773	8.49929	5.99087	4.57005	4.74686	4.49233
Hps1	7.91375	10.154	9.16809	8.49837	5.46934	8.62691	9.82179	5.01941	5.81807	12.2344	4.78023	7.64551	9.19329	4.29932	5.67821		Metrn	3.01277	5.30355	8.95931	4.5463	5.69132	11.6231	2.64364	2.78567	8.23397	3.95833	3.89626	10.0868	3.813	3.9667	7.51717		Plac1	0.00860385	0	0.0672301	8.88777	1.47397	1.19212	28.7641	15.2456	35.5528	6.09743	4.12876	7.02885	1.05063	0.697693	1.2434
Hps6	1.93098	1.33415	2.07913	3.58377	2.95664	4.31053	3.85682	1.69691	2.74703	2.39584	1.0094	2.45784	3.28503	2.25264	3.35596		Mfsd12	3.02024	7.69999	7.88338	8.31748	9.37053	12.4526	3.33867	4.16098	4.9587	3.31188	5.2805	5.6316	5.14932	6.48886	6.81426		Pld2	2.00902	0.745737	0.935737	3.26937	1.06836	1.62136	7.61567	3.06664	4.55211	3.46312	1.25281	1.33487	2.08969	0.432506	0.510196
Hs6st2	1.05722	1.35599	0.64201	3.19991	2.89728	3.5111	11.5555	13.8841	6.40677	12.63	9.35421	6.03488	5.41448	2.93098	3.28839		Mllt3	2.09656	1.58067	1.86706	7.62959	5.57587	3.52262	1.73431	2.02398	1.42038	2.8124	2.80957	2.39505	5.10828	9.71647	3.91227		Plekhg2	3.87725	10.0546	3.8219	13.6733	20.228	20.4769	26.2882	24.5354	21.1208	11.0935	15.2782	12.1156	9.21362	10.288	9.24949
Hspa4l	2.77701	2.46156	1.09386	1.36212	2.33164	0.350116	6.36252	7.46012	4.44524	9.4238	8.00981	3.88712	11.0506	15.4573	6.38992		Mpst	6.75707	16.746	11.5717	7.64589	8.71482	11.1731	4.27438	6.18474	6.81108	4.58813	7.9597	7.5544	7.37644	17.0568	8.12198		Plod1	13.2313	8.85397	14.1986	14.1602	9.16617	12.9608	27.5688	15.5601	20.0113	14.7114	7.45631	11.236	8.92384	3.59976	7.56374
Hyi	0.471577	0.873995	0.268925	9.44914	5.31283	4.58772	5.41667	6.50753	4.53641	6.20958	6.19223	7.14417	6.40687	6.82621	6.49304		Msgn1	0.0842802	0.0597898	0.0545698	3.14231	2.21034	7.93519	0.000444875	0.00172359	0.160303	0.0003658	0.00155065	0.0103941	0.000715	0.00705762	0.0145797		Pmp22	1.77739	1.68708	0.698772	160.102	92.7188	95.7939	148.764	74.0637	32.9125	56.5222	32.5642	26.8873	26.3212	13.7313	12.6777
I830077J02Rik	0.0147282	0	0	0.0727764	0.165187	0	2.3253	5.23403	5.75757	7.65079	10.3542	8.03492	8.90034	16.8096	9.44419		Msra	4.52282	6.1664	5.69205	2.68712	3.66289	3.97402	1.93094	4.86982	2.8254	3.64303	4.51496	4.02188	2.69481	5.51471	4.03973		Polk	7.36711	8.21816	5.96429	14.373	7.83814	6.95344	15.2664	17.6672	10.0735	13.1304	12.594	8.51694	9.43247	9.46687	9.04777
Idh2	28.25	23.1805	22.5653	67.4765	43.4198	52.1984	78.4249	47.2701	46.4829	78.1232	48.2176	50.0887	77.9758	38.0832	50.4123		Mtfp1	7.14783	5.76657	9.95948	3.44163	3.39958	6.16101	2.01352	2.49797	4.21278	4.94754	4.65213	8.26142	9.6752	7.37095	10.0345		Ppp1r3b	0.514332	0.198939	0.060749	5.22561	1.42629	1.39857	2.36428	1.45188	0.849835	2.22201	1.10314	0.610914	1.16055	0.776735	0.39028
Ier2	22.0526	33.2663	71.184	18.5302	21.3878	45.0876	35.5113	28.7149	55.662	42.4157	36.2706	65.6366	35.7775	23.1975	46.5568		Mthfs	3.83656	2.82758	4.8116	4.23521	1.1619	2.71049	1.68972	1.25523	1.32761	3.48233	1.08075	2.5638	3.95488	2.00237	3.54152		Ppp2r3a	3.08345	3.28005	1.60449	7.54078	8.75054	3.92627	7.17135	10.1133	4.18041	7.08192	9.57749	3.44146	5.41918	7.49127	3.90075
Ifnar2	3.53653	0.815958	1.8938	12.327	5.095	7.50677	12.819	6.36228	12.9283	14.429	4.81543	11.2872	15.7319	9.28443	11.6423		Mthfsl	3.36039	1.60761	3.86504	3.98595	1.42681	3.04467	2.05584	0.636443	2.37732	3.58089	1.25811	3.70104	4.84115	1.6609	4.35631		Ppp3ca	3.87886	4.42619	1.76226	17.6674	17.5462	13.2887	29.9399	30.7637	21.1427	26.8915	24.9668	15.0077	16.0449	16.0753	12.5167
Igf1	0.003587	0.0675905	0.00742893	0.186939	1.59898	0.724512	9.01109	27.7965	13.5381	19.7442	42.2677	19.4425	4.4638	15.3501	16.3278		Myl4	0.924592	0.528824	0.656358	8.40354	3.97751	2.44746	1.54447	1.10263	0.181287	0.816918	1.27626	0.696167	1.59107	1.0977	0.646054		Prag1	6.19359	7.04431	4.66125	11.7731	10.1731	12.1697	39.4365	33.8422	30.392	15.5044	13.2088	16.571	7.01512	3.31469	5.35905
Igfbp5	0.0952076	0.278531	0.121876	0.851717	1.39429	0.461152	11.2803	1.39594	2.20373	4.46217	1.60456	2.96753	3.15287	1.20729	2.16899		Nadk2	19.8633	19.3288	19.0027	54.526	37.6933	26.8903	17.4008	20.9109	30.1072	33.4139	43.516	45.6706	56.2727	74.6203	71.1734		Prr12	5.31755	11.1125	11.1893	10.9942	9.40771	11.4904	9.67998	8.09951	10.4351	6.91455	8.45428	11.7985	7.84212	7.02344	10.108
Igsf10	1.51782	0.926914	0.52326	3.20263	2.11465	1.75436	3.79807	1.88154	2.24332	5.74226	2.62698	3.10281	4.93324	3.30891	2.7865		Ndrg1	2.92302	1.48698	3.34545	7.61243	3.07586	6.55183	3.22763	1.28424	2.03488	2.71611	1.0718	1.18978	4.35588	2.04083	1.32959		Prr5	1.90964	2.26153	6.66605	3.63527	4.74679	5.67963	8.50406	3.01555	4.71485	3.46108	0.625379	3.47392	2.34945	0.614057	0.970392
Il15	0.00974335	0.0243174	0.0371187	0.131845	0.0931806	0.056371	1.54949	0.557713	0.723287	3.95137	1.46695	1.69768	3.66176	1.59833	1.59208		Neil3	3.40934	1.19015	2.26316	17.6024	4.92778	12.4151	6.86865	4.59378	15.7154	11.9523	4.31654	16.9493	21.5282	7.20982	24.0839		Prrg3	0.787296	0.256581	0.18222	3.86978	1.40205	0.924384	4.30501	1.09174	0.692232	2.23561	0.329788	0.291275	0.867467	0.314115	0.177628
Ino80b	5.89393	6.81978	13.3121	4.71933	5.21588	9.24482	9.25976	9.66316	15.0562	12.9926	10.5623	20.7034	11.5304	11.1946	15.6755		Nek7	9.01129	5.5373	5.47946	13.9102	9.79045	6.91841	11.9854	12.5679	6.63944	12.4177	10.7162	4.94779	10.9634	9.48382	6.59725		Ptpn14	5.34684	5.33325	3.7894	10.5795	6.32977	6.64163	21.0554	17.3494	12.7325	12.9459	9.03645	10.2545	6.69758	2.9193	5.63785
Inpp1	2.01668	0.358	0.706611	2.4195	1.10956	1.07453	7.5615	3.5354	3.18121	5.93999	1.85156	1.70378	4.36216	2.55644	1.20943		Nme3	10.0534	15.5109	19.629	7.93329	7.23785	8.99441	2.88253	3.74136	6.99961	6.13011	7.20149	11.1297	11.5344	15.144	11.7602		Ptprd	0.103435	0.0473111	0.0129363	1.21696	1.97388	1.01312	3.09965	8.3973	3.53965	0.728817	3.4141	0.769321	0.151409	0.618491	0.225244
Invs	5.31638	4.85098	2.02755	5.30024	5.97438	4.85232	7.9009	8.40208	7.16596	8.92093	7.3735	6.99283	7.42319	7.58446	6.6882		Nme4	30.9296	33.1915	32.4801	56.5565	31.6134	32.9021	18.0329	8.91563	14.5631	37.7441	15.858	27.3717	33.9315	17.8326	32.5314		Pxdn	6.75288	7.18676	2.08774	32.122	38.2452	30.828	84.6476	85.8464	67.1878	43.5016	38.3813	32.2787	13.7256	6.89535	10.0579
Isg20	0.00666022	0.0614551	0.0124249	0.782511	0.750125	0.537476	2.09941	1.60624	1.59546	2.15633	2.6389	1.59523	3.25129	2.11428	1.55217		Nr3c1	4.90432	3.4392	2.29235	7.4478	5.42196	4.74883	3.46638	2.36098	1.06644	4.50571	2.07156	1.04627	8.62849	4.53227	2.80032		Rab11fip3	3.11507	5.18204	4.24645	8.74169	11.2464	11.8094	24.1476	30.4369	31.2494	16.9944	26.6857	20.7826	7.01621	15.5715	11.5647
Ispd	0.330317	0.376279	0.330535	0.797769	1.62731	1.35564	1.05176	2.68845	1.70618	1.4124	3.66059	1.51898	0.904482	2.61324	1.71987		Nsdhl	13.0066	11.5079	11.3458	15.108	17.7296	19.2388	11.818	30.0554	17.3939	17.2054	29.7758	21.3055	14.8613	24.7774	19.7864		Rab13	2.81291	1.59224	2.08438	6.29727	3.91919	5.87024	13.9195	6.32152	13.8544	10.6879	5.31662	10.4872	6.04061	3.11116	5.96216
Itpkb	0.190317	0.506726	0.218893	1.54177	3.43283	3.10369	27.2297	28.3872	25.7546	11.2909	11.5004	10.5038	3.73564	3.51995	4.20684		Ntpcr	13.8086	10.862	13.028	14.3499	2.40662	10.4389	8.48557	0.962811	7.4039	12.756	1.98568	11.8027	15.1105	3.43635	15.9191		Ramp2	1.40572	1.6066	0.548211	16.0483	17.6002	19.3615	337.832	184.96	294.86	108.615	60.5436	88.1021	5.62969	2.4755	4.68869
Izumo4	0.651122	1.85742	0.636915	0.902856	2.24787	1.48056	1.82139	3.43479	3.21205	1.48701	4.08661	2.01972	1.94906	4.53915	2.58646		Nudt7	0.869389	0.201314	0.93541	4.82439	0.466826	2.67802	2.5358	0.00172359	2.04931	4.09896	0.242792	1.7076	4.89867	0.241864	3.32223		Rap1gds1	13.2436	7.66532	5.57142	37.4573	33.9485	29.3439	35.4252	35.126	35.9944	30.9339	26.498	29.2361	25.317	25.706	22.1701
Josd2	1.9322	2.96659	4.68549	3.2356	3.22879	7.22006	5.58514	4.96984	8.87117	7.7661	6.67048	16.829	12.6232	10.5557	18.3461		Nxph4	0.142505	0.0316326	0.158277	1.18254	3.88791	7.84504	0.0282831	0.110651	0.099104	0.0003658	0.00155065	0.0103941	0.000715	0.00705762	0.0145797		Rapgef5	6.07879	4.12711	6.16209	14.6005	9.54913	5.74281	34.3595	29.0337	31.4948	28.7519	19.6645	21.0593	6.54585	4.74246	7.64669
Junb	6.69269	13.0858	24.7871	9.11839	8.59319	26.9803	48.5074	33.4348	59.872	36.8768	29.4209	54.7093	26.7911	15.6247	25.9096		Olfm1	1.28575	1.09649	0.957706	22.9315	19.8529	18.0254	1.58411	2.8091	1.39687	0.519631	1.33551	0.896083	3.01314	1.7127	1.37909		Rasl11b	1.41844	2.35332	1.44116	1.81452	1.91465	1.44895	6.78933	4.35158	2.62396	2.29387	2.30377	1.06534	1.46504	1.08562	1.12324
Jund	2.17251	6.98523	19.9549	4.36495	4.61647	9.63982	11.8851	10.7268	28.6444	14.0418	2.12714	27.1521	8.71632	10.4498	17.7692		Olfr178	0	0	0	0.0542464	0.149218	0	0.0287038	2.92407	0.0851306	0.0942434	4.40632	0.0103941	0.0597716	2.24419	0.0145797		Rbm18	12.2933	12.16	10.8593	16.2757	18.3561	15.8307	19.3129	22.8473	22.0851	15.8909	17.6762	17.6925	12.6922	14.5893	5.57276
Kcnj5	0.0018899	0.00243012	0	4.44567	2.73336	1.19614	2.12497	0.0933444	1.18408	12.667	1.87769	4.70354	17.6758	9.81361	9.75266		Optc	0	0	0	1.28087	9.93906	7.09995	0.000444875	0.00172359	0.00555468	0.0003658	0.0927864	0.0103941	0.0311289	0.00705762	0.0145797		Rbms3	0.0091616	0.0787063	0.0349774	2.75654	1.33943	0.538354	3.76714	2.25694	1.45456	0.974853	0.98965	0.675327	0.504801	0.395926	0.438765
Kcnk9	0	0	0	0	0.333582	0.0456737	7.43741	6.7131	4.29044	33.1531	12.5973	9.35496	3.80992	1.90104	3.18003		Pard6g	4.29264	4.63823	2.16558	8.2803	6.97598	5.64179	5.34889	5.45443	2.15332	4.17054	3.20029	1.49271	4.23208	3.44992	2.0897		Rcn1	14.6761	5.71664	8.4529	63.1287	49.4381	48.4957	68.2796	71.0028	62.2289	51.592	61.6332	48.5001	37.5806	50.7397	45.9986
Kctd11	1.10822	1.14744	0.904894	2.63949	1.84056	2.18456	3.10469	1.158	1.05322	2.35942	0.718798	1.13188	3.14815	0.768021	1.70748		Pbk	20.6018	25.4458	21.1536	25.4865	43.6329	24.1735	11.309	24.6458	25.9999	24.3805	47.3465	37.9108	31.997	59.1987	44.7271		Reck	1.55517	2.92354	1.03051	7.75932	12.7891	7.44353	7.21725	10.8437	7.0658	2.57967	6.13183	2.78728	1.48641	3.00339	1.89038
Klhl26	3.65301	4.85934	4.92688	16.987	8.44343	9.79376	13.9285	7.21621	8.82435	12.0706	5.61051	11.0971	15.9373	7.24692	11.8354		Pcca	4.52263	2.01696	4.73661	9.43163	5.8645	10.369	6.14969	5.02078	8.89711	7.68826	4.36726	6.40235	7.63079	5.41333	7.87531		Rhoc	18.3273	18.1977	17.6957	28.9056	30.4926	29.7857	108.501	82.0268	55.3386	42.9809	27.3752	20.2728	19.3699	8.94571	5.80747
Klhl42	2.64465	3.36634	3.16093	3.36873	2.72382	1.22312	6.99553	8.71553	6.47568	7.01225	9.43524	8.95144	7.48609	8.25262	9.50724		Pck2	4.36388	2.84592	4.82967	17.8581	5.60327	17.2534	6.22124	2.45896	9.22598	5.59511	2.41363	8.14874	5.86141	1.86402	7.73804		Rhou	7.24447	5.90634	5.66265	50.9028	24.7199	21.1303	46.2453	31.7935	29.6324	11.9316	8.76168	9.25497	4.2951	2.8089	3.13617
Klhl6	0.116703	0.184798	0.0255066	30.7236	69.3012	43.3033	75.093	103.305	54.1957	97.7998	97.2762	53.5406	53.3272	66.2242	45.1304		Pdlim4	1.86467	2.01928	3.11391	48.7703	8.39783	10.8626	1.51568	0.0585014	0.0400148	0.0834622	0.00155065	0.0103941	0.705651	0.00705762	0.0145797		Ripk2	4.62132	11.5401	1.56005	11.5595	13.6434	4.35126	14.9488	20.1204	11.009	6.69654	6.76294	4.43881	4.58932	5.06282	2.58033
Lat	1.28689	1.07201	1.62194	1.81574	1.56889	1.57541	4.51569	2.20182	2.41208	6.22339	6.06104	4.81216	5.5093	6.18757	5.39501		Pemt	3.89459	4.3167	4.25839	2.44086	4.06444	5.04323	2.37889	3.94904	3.84515	3.44978	4.43836	4.04361	5.00779	6.00497	6.03125		Rnf144a	1.13503	1.99972	1.50661	5.74071	8.3814	6.39499	4.75194	9.61681	4.03946	3.48627	4.28495	2.25313	1.18599	1.4655	1.34828
Lcp1	0.353723	0.354451	0.235217	1.10625	2.21845	1.8257	5.24772	5.49249	3.46972	5.19617	10.1938	1.92745	27.6386	21.642	4.60767		Per3	1.7546	3.19247	1.13438	7.42135	6.99692	5.31221	0.873933	2.63674	1.26664	1.57544	4.62114	2.23064	2.63046	5.6674	3.13108		Rnf157	0.873326	1.79582	0.943522	2.75917	3.34022	2.57144	11.2172	12.6578	11.0652	5.21596	11.5253	7.05809	2.57491	4.29581	4.60272
Lcp2	0	0	0	0.0816338	0.163837	0.0123107	3.99544	8.44411	3.6017	20.1912	13.4278	5.55655	12.4392	9.87106	5.55348		Pfkfb1	4.33641	1.97189	2.83604	8.28465	5.14718	4.31096	5.45853	6.01548	4.90947	6.80637	5.44599	5.97822	7.5756	7.57858	6.84728		Rprl3	718.618	1287.38	4629.9	1514.25	1015.56	4165.76	2075.64	1539.34	4165.76	1880.45	2327.43	4629.9	1457.87	1373.2	3455.38
Lhfpl1	0	0	0	0.257245	0.0820703	0.0254662	0.482988	1.74203	1.53481	1.83804	3.80697	3.3083	0.337316	0.791763	0.816237		Pfkm	13.0068	18.7323	11.146	18.0942	17.2128	9.74448	10.0215	13.8415	4.72425	11.6555	16.5526	8.53283	14.966	19.1166	11.5557		Rps27	5.19306	9.35586	10.6393	597.238	8.07459	1313.33	992.116	475.915	5.74844	462.91	6.71259	1137.72	7.52408	487.548	585.716
Lmna	8.96426	11.5348	17.1046	4.80975	5.73105	7.87113	73.1119	22.3753	32.1325	38.9894	14.8579	24.2274	33.8209	20.7112	15.4192		Pgm2	8.83402	4.33562	4.12479	30.409	18.5771	19.0979	12.5545	13.3392	7.74171	15.9403	14.4177	10.2286	13.7948	12.3503	9.32141		Rps6ka4	1.73251	0.379341	3.75066	2.52386	0.198845	0.353009	3.83829	0.774257	1.10226	1.50541	0.313955	0.473255	1.164	0.12422	0.3172
Lrrfip1	11.0985	7.69234	5.37593	19.6052	18.4962	13.7275	57.5435	53.6187	30.4669	45.2518	40.248	26.0217	42.202	41.1183	24.2293		Pi4k2b	13.1906	10.4792	8.4372	21.9251	21.85	17.6411	12.4132	13.8416	6.30492	10.7691	11.0523	5.17682	14.4912	18.8851	6.16984		S100a10	78.3577	60.9745	57.7836	156.867	223.157	155.527	352.865	266.32	147.168	179.385	94.6039	58.654	117.714	84.8127	29.7144
Lrrk1	0.319115	0.559981	0.289615	2.64233	2.7652	4.92843	9.10168	6.51078	6.0876	6.31166	3.9977	5.28294	5.94574	2.50981	4.4949		Plcb2	0.0018095	0	0	2.86996	1.18648	0.743184	0.258357	0.00172359	0.316538	1.02396	0.916885	0.515227	4.48804	4.21366	1.98766		Samd4	0.722894	0.796482	0.22119	1.4373	1.94531	1.2968	6.81968	9.49927	2.59341	1.31768	2.30308	0.949467	0.573882	0.499202	0.385135
Lsp1	0.292496	0.233236	0.073144	5.76476	3.1847	2.65857	12.5087	8.22897	5.62991	5.74257	6.10867	2.96705	7.26039	7.87188	1.95242		Plekhn1	0.672646	0.340244	0.524479	4.25777	2.27848	2.01432	0.648142	0.827968	0.936539	0.774104	1.05757	0.929606	0.750509	1.0873	1.48122		Samd5	0.145506	0.237023	0.150861	1.55482	5.11983	3.63005	3.55045	3.06246	0.867794	1.09075	0.927918	0.0892522	0.315942	0.368919	0.244375
Ly6f	0.0128172	0	0	0	0	0	0.405425	1.52814	3.17105	1.20998	1.17936	2.17595	0.459903	0.659831	0.729726		Podxl	10.3237	11.1356	7.70072	132.901	57.4223	26.038	46.6573	56.4356	49.9076	44.0178	52.2861	72.0178	50.1649	60.8208	86.834		Sapcd1	0.242343	0.510526	1.14261	4.21702	1.74592	3.53708	3.68601	2.79311	3.69805	3.16486	1.8042	4.26749	1.4711	1.2619	1.83564
Lyl1	0.0492617	0.0675095	0.00545013	1.726	3.72533	3.01694	12.0798	17.9645	32.5176	47.7214	51.7873	65.1721	43.1899	48.8372	62.6227		Ppm1l	1.25278	1.81451	1.25259	2.816	3.3142	2.62883	1.32962	4.78158	3.14735	1.31091	4.21682	3.85215	1.38615	2.55548	3.21125		Scarna17	6.62302	7.15986	19.4191	14.8829	13.3975	25.4544	14.9832	6.99806	42.8209	11.6407	11.1717	37.1275	6.27398	8.05102	25.9304
Lypla2	10.5356	12.5116	20.6001	13.3225	13.1518	27.7515	28.7315	18.6043	33.8258	20.8272	19.2782	33.6889	23.551	14.6191	26.0227		Ppp1r3c	0.181341	0.140841	0.269349	3.04871	1.22988	1.06643	0.0445996	0.00172359	0.183813	0.0312947	0.0337004	0.187065	0.0602757	0.00705762	0.168572		Scarna3a	1.53631	3.43084	5.6193	6.68922	2.93421	10.2346	4.00531	3.02821	19.7521	3.7683	3.5135	58.0213	2.25048	3.6308	38.0486
Lyve1	0	0	0	0	0.00292038	0	8.90112	1.83132	1.61161	40.2808	3.23426	2.88637	2.37928	1.7188	1.44893		Primpol	7.32781	6.45996	6.12428	15.6944	10.154	6.32612	5.00657	7.64476	6.82613	7.80485	9.49812	7.53657	10.266	10.711	10.5004		Sdc2	1.35496	1.066	0.703861	6.69889	5.06351	4.53609	5.74667	4.00225	1.41855	1.95959	2.09565	1.08687	2.01186	1.3675	1.18795
Macrod1	0.608386	1.02187	1.36995	3.29878	1.16853	4.13901	2.11012	2.18455	4.18485	1.79725	1.85103	4.50165	3.07875	2.62245	4.55967		Prkcd	11.1923	7.90898	8.07538	20.2556	14.4001	17.8713	8.6756	3.37352	4.4898	13.0024	8.86246	9.58669	32.0171	21.0853	24.3199		Sec23a	23.9159	47.9066	20.0872	22.9932	47.9755	18.9874	47.8748	86.5968	32.4276	28.8246	53.8345	19.9271	19.5482	41.683	16.5786
Maged2	9.46274	7.89793	6.13536	27.9339	34.8832	35.2169	136.501	89.7651	76.1223	81.9891	44.8316	39.1929	42.259	31.2798	31.304		Proser3	3.60475	5.18329	4.87826	4.19186	4.69648	5.12619	1.53355	2.78252	3.31737	2.50578	4.51518	5.4984	3.4402	4.83471	6.19304		Selenom	5.81704	4.56405	6.86536	6.42463	1.83497	4.7339	9.35688	1.00996	3.42728	6.62238	0.172078	1.65557	3.6066	0.00705762	1.40529
Mamdc2	0.00486723	0.0151539	0	0.122266	0.0406305	0.0494161	0.900632	0.23108	0.272942	1.67776	0.971573	0.450573	6.05506	5.06407	2.12062		Prtg	8.5967	10.6924	3.88535	177.3	137.846	113.388	20.3425	34.63	35.4492	28.3032	44.4013	41.0912	20.1076	27.2176	30.1125		Selenon	0.648583	0.9582	0.407264	18.7289	12.6933	13.2396	41.4242	27.9658	31.263	24.2458	14.5662	16.7902	11.625	5.65832	7.1557
Map2k4	23.2577	11.4835	15.3049	36.8196	28.0442	25.6781	44.202	33.4228	28.9651	46.4504	35.0545	28	41.8864	36.8114	22.7773		Psmg4	15.9703	14.0456	33.4945	14.2528	4.15423	12.1488	8.68629	4.73503	8.64631	10.7093	4.6557	11.4722	15.7696	7.21857	12.3427		Sema3a	0.0329012	0.274679	0.0912519	2.54624	9.24429	4.41859	1.7405	1.29934	0.846568	0.753061	0.386408	0.405218	0.195612	0.0684261	0.0712365
Map3k10	1.30964	1.3321	3.14294	2.68519	2.42827	5.57948	4.56188	3.82782	6.61838	3.71009	3.9253	7.53849	3.87349	3.09167	6.3255		Ptpn6	11.108	9.28028	10.7011	4.06369	2.40822	2.90984	2.87141	1.17456	3.94411	16.6197	6.03579	7.74893	39.304	37.1783	20.7349		Sema3f	0.751567	1.40063	0.798992	8.78188	15.0228	17.2948	7.72451	2.84576	4.83163	2.11187	1.31042	1.44746	0.39275	0.212085	0.405502
Marc2	10.6087	13.2518	11.0605	7.46597	7.42005	3.10059	26.5213	29.5453	18.2828	27.2892	28.2754	15.0743	24.0548	24.6751	14.1807		Ptprj	4.54122	0.933547	3.87299	5.6762	6.17384	8.01426	1.36523	1.89586	1.6315	3.46678	6.8759	5.74031	14.8954	19.9251	11.634		Sema6b	0.522752	0.489729	0.643544	3.31865	1.93913	2.72448	4.51063	2.16345	6.49589	1.83548	0.811137	2.21814	0.690054	0.399595	0.818533
Mbd6	1.75101	4.00396	4.77315	3.48428	3.31218	5.17192	4.67656	4.13359	6.28777	4.33435	5.26109	7.4435	6.4577	5.75739	8.52475		Pttg1	45.7884	6.68802	41.8035	73.8918	18.8709	58.1658	49.8463	5.99911	56.498	66.5656	8.58492	60.4411	65.7644	10.3	62.7763		Sema6d	0.0184248	0.0206917	0.0109371	3.51672	5.99397	7.2647	20.4826	20.8182	10.6316	10.656	7.66997	3.4726	0.945505	0.577246	0.366036
Mblac1	0.436699	0.6007	1.48455	1.48821	1.73684	2.81002	1.28868	1.26524	2.3213	1.51608	2.14393	2.02661	1.52733	2.74781	3.88938		Pygl	0.804662	0.0069079	0.176736	6.7164	0.705758	2.20408	0.0352761	0.00172359	0.00555468	0.155398	0.00155065	0.0103941	4.08715	0.16727	0.300671		Serpine2	6.51007	5.69146	5.71494	14.9516	8.65002	10.8523	16.9719	12.7311	7.10209	12.4478	6.54666	6.87921	7.89268	4.71814	5.79485
Mbnl1	2.47838	2.15766	2.34537	1.21019	1.82655	1.14323	15.0356	17.001	13.0115	30.9031	29.9967	22.6448	55.1745	45.7996	25.8625		Rasl11a	2.83637	1.21992	2.27509	1.88717	3.74019	4.406	1.43822	1.57802	1.32737	3.49316	2.01572	3.73908	4.42428	2.06615	5.02997		Serpinh1	7.96514	10.1337	11.9249	81.1573	46.0847	74.7249	243.484	266.265	271.711	148.744	116.097	168.592	75.375	26.5462	51.6437
Mcoln3	0.724421	0.410969	0.0458346	1.35595	1.88625	0.926361	1.23148	1.34482	1.76947	1.75606	4.84257	5.143	1.85313	2.34543	4.80094		Rbl1	7.96825	11.3014	9.15925	10.7687	17.9483	10.5819	5.34914	12.2476	10.8382	10.7648	21.043	13.4157	10.5714	20.7841	15.0464		Sh3pxd2b	3.33391	1.63302	1.6524	10.1524	9.00408	10.134	32.974	18.7568	23.46	19.8932	8.97207	11.9631	10.7912	2.70477	5.97759
Med25	22.2692	30.3896	44.8835	24.9829	30.1648	50.2858	25.5107	23.3442	43.2681	23.3001	26.812	44.4004	27.7265	25.7562	40.4793		Rbp1	2.1657	2.83906	1.97117	3.71806	2.14481	3.30247	1.93051	0.223153	0.158871	3.28426	0.565443	0.341439	2.86767	1.85163	0.996398		Shisa4	0.52419	0.337201	0.4264	1.63134	0.460437	1.18093	4.55625	0.835984	1.59064	1.1976	0.517764	0.713969	0.843102	0.126008	0.65555
Megf9	0.423014	1.82791	0.60187	1.02172	2.93703	1.06106	4.47613	11.6293	4.81821	3.05082	8.97431	3.42064	3.89067	8.50076	3.48164		Ring1	1.59198	4.38881	4.41369	4.82045	6.0576	8.31375	1.74726	2.36784	3.36211	1.7053	3.34394	4.36421	2.8246	4.07905	4.81331		Six5	0.341254	0.673129	0.433524	3.74305	4.90115	4.54986	2.46678	4.34218	4.39969	1.56134	3.40463	3.52087	1.11541	1.74185	1.60788
Meis1	0.395693	0.483522	0.545468	0.992906	1.19124	0.636007	8.43137	5.54386	6.28326	23.0022	11.187	7.61819	33.5354	15.0039	8.40676		Rmi2	1.85586	2.09625	2.76016	3.43862	4.30384	4.37865	1.25217	2.91804	3.84325	1.89824	3.58399	4.15718	2.21374	3.59986	4.34296		Skap1	0.128284	0.100049	0.103327	4.67494	4.02503	1.21131	1.65236	1.71292	2.84337	2.49893	1.45775	2.39933	0.414023	0.346809	0.457872
Mgst2	0	0	0	0.159514	0.454881	0	0.962145	0.751619	0.652493	2.17569	2.54679	0.819162	5.08425	4.3048	2.0401		Rn45s	5094.05	12779.1	6053.93	11550.3	11550.3	7013.81	6053.93	6053.93	6053.93	4629.9	7707.77	7013.81	7243.62	4879.41	6053.93		Slc30a3	0.428131	0.321116	0.577865	2.75689	2.51329	2.17546	0.877194	3.54336	5.3414	2.59725	8.4189	9.90623	0.495011	0.612394	2.71229
Mmd	2.68009	4.76004	1.57817	9.71556	10.1312	7.49439	35.2529	34.6767	27.6528	25.676	21.0038	12.6271	15.5994	12.0141	10.2305		Rnaset2a	10.0437	4.46557	8.76857	16.8522	14.2476	20.3148	11.9506	7.11331	13.8778	17.7384	7.9222	15.8711	15.2509	11.5466	16.3829		Slc35f5	5.54146	3.20933	2.0274	9.2993	9.01549	8.77745	17.9688	16.7846	12.8412	10.1211	10.2011	7.63975	9.32751	8.94598	6.89362
Mppe1	1.9934	2.67575	4.19876	2.31197	2.69895	2.93915	5.90211	8.96079	8.02158	4.88879	5.05946	6.09739	5.18226	3.81738	5.64628		Rnf126	13.2558	17.9821	32.4817	16.876	16.2937	33.3498	13.2834	12.9075	22.3506	12.9418	14.2359	28.3626	15.2055	14.3517	25.0053		Slco3a1	0.242026	0.0482084	0.0291917	3.05293	2.67753	3.15881	7.33776	5.66692	2.97871	5.89803	2.80211	1.93893	2.80996	1.49444	0.996097
Mrpl53	15.9973	20.6145	34.4269	26.4221	26.1733	40.6647	23.5572	18.2861	33.2942	25.9708	24.5808	38.5072	31.0968	31.6361	42.5329		Rnf130	7.03698	6.11598	2.31289	32.2187	20.9097	14.5293	13.5111	9.88985	9.56199	21.103	14.5842	9.66028	37.3654	18.6365	14.0569		Slit3	1.41994	2.97714	1.25569	4.72477	5.81922	9.12516	11.1292	3.56847	2.36365	1.92288	1.70116	1.73643	2.36822	1.69538	1.59881
Myd88	4.01321	3.46698	1.94987	2.26478	1.69478	1.5303	8.90496	3.75706	3.07599	10.2945	4.6278	3.16525	11.9593	6.63776	3.71576		Rnu11	10.939	12.4004	19.5713	83.5972	49.7248	97.3362	19.4123	9.22836	79.3196	44.5154	27.0657	134.174	41.0586	41.1871	121.297		Smad6	0.755937	2.4863	3.28094	24.8366	22.1094	30.1823	72.0464	48.6537	84.0302	32.3411	27.1496	54.7288	14.4673	10.8295	25.1842
Mylk	0.0146966	0.0225873	0.0232824	0.0736888	0.0403563	0.102527	2.01643	4.20167	2.68915	4.00545	4.09106	3.20451	2.86101	2.91197	3.23401		Rnu12	8.82072	7.03714	18.7251	32.5191	15.2857	34.5025	18.8969	7.96087	32.5436	29.703	12.5884	75.6684	27.9536	26.9345	56.9226		Snai2	0.0427947	0.130832	0.105765	0.858031	0.268404	0.0179276	3.02583	1.33409	1.15332	0.823674	0.27693	0.700043	0.278852	0.254934	0.423362
Naglu	0.323808	0.38574	0.221332	2.93083	1.63271	2.11842	8.02225	3.31035	5.84784	3.54887	2.14072	4.46258	4.49231	2.14262	2.69773		Robo3	0.0259645	0.0196811	0.0352323	1.11605	3.57736	3.22733	0.257054	0.223937	0.159704	2.40364	2.25076	0.074605	1.05134	1.95788	0.200867		Snora78	141.047	231.861	469.991	190.538	128.952	322.525	160.546	88.7725	390.428	193.205	114.538	599.769	149.062	139.593	450.555
Nat2	1.62475	0.614929	1.78775	2.69675	0.987363	2.52173	2.65531	0.470085	2.5727	3.50416	0.747631	3.50398	3.39714	0.628476	3.97393		Rpgr	7.40247	12.1945	7.60114	10.8176	15.3638	10.4038	4.42536	9.61111	5.27368	7.08107	14.4831	6.03414	7.12917	15.9155	8.81774		Snord17	169.712	195.344	262.697	212.974	180.255	264.985	189.566	98.075	367.974	253.833	108.995	464.585	147.712	128.683	460.45
Nav3	0.00635683	0.00475767	0.0111436	0.0104497	0.0685701	0.0129977	1.38045	4.29214	0.625756	2.41339	3.55605	0.692857	0.949298	0.306917	0.0649167		Rpia	6.05591	7.63023	8.66336	5.71611	6.64621	6.26893	2.39291	4.51381	6.59992	6.46305	11.1749	12.3136	17.2195	25.3923	21.0877		Snx21	1.56036	1.52327	2.19714	7.0353	3.36038	6.31322	6.60495	3.45596	4.7846	3.26367	2.70407	3.62921	2.72456	1.71116	2.45175
Nckap5l	1.99163	2.81107	4.71398	4.90639	7.01376	11.0665	16.2253	14.3278	15.6149	10.6575	12.0383	13.2926	6.41578	5.42164	7.30808		Rplp2-ps1	16.1377	1.57015	35.6387	34.9404	1.28146	37.4436	19.3386	12.0947	21.8838	25.3563	17.2342	27.894	27.9909	29.3609	29.3903		Snx24	2.98083	3.40274	1.78664	6.78884	6.17211	5.14933	11.6383	11.1323	5.66853	5.83976	6.23329	3.04711	5.06371	3.53532	1.71939
Ndufaf8	7.3628	6.87766	16.0684	7.35451	5.6414	12.7199	11.2061	7.15687	17.1243	13.029	8.96145	22.1475	12.9847	12.3638	17.5484		Rps27rt	1155.99	1339.47	1457.87	612.437	1154.32	33.1839	8.49667	569.786	1285.61	513.449	1062.73	22.9946	1272.15	565.163	600.514		Soat1	17.0618	12.0412	7.67614	133.175	89.0347	71.3106	84.565	109.13	84.8433	44.3491	53.1422	42.8031	20.7997	15.7652	18.2565
Nenf	7.80791	7.22471	6.58775	27.3545	19.3873	17.844	24.3347	25.2513	12.6935	18.5229	13.5695	8.50742	18.1292	14.0931	7.13481		Rubie	0.000965233	0	0	11.3176	5.89071	3.95062	0.121398	0.218421	0.140661	0.782607	0.773631	1.0587	0.557506	0.673005	0.76712		Sorbs3	1.12787	0.775545	0.395443	7.17425	5.92317	8.09452	30.711	16.0252	18.9564	12.6976	6.90037	7.34598	6.14601	0.913496	1.12228
Neu3	1.03535	1.13419	1.01784	1.70149	0.897969	0.602266	2.04998	1.90205	4.43872	2.49982	2.32507	4.30007	2.82017	4.51406	4.49752		S100a1	1.22307	1.46421	0.906832	13.8345	5.44135	7.29652	4.13143	1.37376	1.72006	7.14632	2.27304	2.38725	12.6009	4.66955	3.86482		Sox4	9.06426	15.0632	16.5102	13.9039	16.6949	32.4576	23.3998	17.7397	19.8588	16.947	23.447	28.1806	9.7138	13.1848	23.9391
Nfkbil1	1.21794	3.79735	7.39899	3.07566	3.1037	5.94566	3.45064	4.0179	6.54373	3.39336	5.97729	8.45732	3.05691	5.64168	6.66506		Sall3	0.880709	0.150254	0.391769	7.10978	9.63013	11.2056	3.62871	9.4472	11.157	10.3493	22.3672	22.2684	4.71375	9.02572	13.7532		Spata6	4.29015	1.93741	2.64393	9.713	9.20008	9.50821	23.5917	21.3929	14.0955	13.2671	9.07271	7.0543	5.13713	4.58369	3.6346
Nfkbiz	1.15466	1.86866	1.21308	0.644613	0.795298	0.721373	5.85369	3.74904	1.80557	7.00926	2.97082	1.81505	4.01341	1.75554	1.51451		Scarna3b	0.383341	0.18525	2.11006	2.49433	1.82543	1.26965	0.914109	2.04599	6.29167	1.76699	2.06363	9.85499	1.16935	1.7334	3.47753		St3gal5	1.26857	1.30261	1.7464	6.869	3.37635	3.33811	32.8153	22.918	22.3888	9.27544	6.75415	8.40106	9.87523	8.14717	8.9325
Nin	3.75982	1.46547	1.5603	13.9932	12.6377	15.0334	14.267	19.9754	11.8309	12.5079	11.292	6.35502	12.8996	10.7476	5.72705		Scarna6	118.611	109.508	106.11	203.611	94.4916	101.174	109.969	74.3482	143.76	124.558	61.7731	175.051	92.1527	97.7022	151.351		Stard8	4.24116	11.1877	6.29815	54.8134	34.1489	17.9822	41.5473	35.6579	35.4906	23.9609	21.2947	23.2709	13.7633	14.8963	16.0053
Ninj1	3.69336	2.41853	2.29654	5.53597	2.6585	5.784	9.7958	5.66617	7.44999	19.0441	13.9777	20.0749	15.2063	10.0755	15.8521		Scarna8	2.65684	4.90489	6.81034	1.6128	2.50719	1.99225	1.35276	1.70064	2.61249	2.57961	2.31063	5.7955	2.44487	2.04191	4.92041		Stbd1	0.723365	0.24346	0.228398	7.13648	2.76584	4.00299	2.75824	0.675461	0.965784	1.13677	0.426959	0.41793	1.12361	0.231063	0.607243
Nkx1-2	0.0863266	0.0722732	0.0189826	0.324061	0.65884	1.54283	3.35075	1.06604	0.969907	0.987232	1.65756	1.58581	1.1311	1.24014	1.48452		Scoc	13.9975	14.7602	8.60102	25.8851	23.9053	12.7331	13.4442	20.7514	6.02669	15.6031	19.2231	11.2645	13.6796	18.7472	10.0306		Ston1	2.37512	1.55723	1.39471	5.05981	3.00782	2.85934	13.242	14.8869	8.07427	7.49767	4.76935	5.39238	5.53072	2.17647	3.03593
Nlrc3	0.0859269	0.0642914	0.116754	0.18539	0.486326	0.428882	1.39351	3.0765	1.51004	4.18469	6.26578	3.08421	3.69354	4.76165	3.26582		Sept6	6.13911	2.54278	2.61543	14.703	12.8759	14.1887	5.10803	5.59749	4.93247	5.26925	7.28991	5.60816	6.12637	6.60548	5.0752		Syde1	0.738504	1.47042	1.08149	4.90746	5.59226	6.1677	8.95402	10.6765	11.214	4.58652	6.11983	8.05145	2.04087	2.36205	4.18391
Npepl1	6.03671	6.87961	6.78687	8.21774	4.51062	4.1578	11.3718	7.37881	3.38996	11.2861	6.54977	3.96165	13.7855	5.28331	3.90084		Sfxn2	3.22161	4.85107	3.25378	2.77726	4.87496	3.32089	2.17538	4.55367	3.29637	3.62107	6.34987	5.57268	4.11249	6.83066	6.37948		Sypl	5.82079	5.73063	4.15084	11.8688	13.1485	11.2382	12.694	13.3152	10.2637	8.53143	7.25294	3.95475	5.93902	4.88719	2.58323
Nr3c2	0.429538	0.459146	0.477133	0.255777	0.594181	0.274915	0.775158	2.7554	1.42269	1.96979	6.63364	3.51045	1.80089	7.36349	4.16532		Sfxn5	1.23079	1.87932	1.84464	1.60541	1.7008	2.22479	0.913687	1.45255	2.23982	1.36258	2.44591	3.79222	2.04244	2.43797	2.90504		Tbx2	0.00192495	0.00266683	0.0284852	11.0782	3.73839	3.74942	2.58385	1.14429	0.985756	1.12543	0.382543	0.434571	0.619684	0.191734	0.0935443
Nrarp	0.512982	1.7305	1.94692	6.56496	8.60245	13.6471	11.9544	8.1133	11.387	13.2346	6.83096	8.3649	3.6732	3.22727	4.10391		Shmt2	34.9079	41.1454	51.6408	54.4289	68.2223	88.9775	20.0994	23.8938	39.934	29.0624	35.116	58.9484	46.2668	35.8676	62.317		Tbx20	0.168598	0.213909	0.162821	68.0871	29.0677	18.9029	61.9238	31.812	41.6351	8.89834	6.05874	11.1522	2.89642	1.80567	2.50583
Nrgn	0.291813	2.23766	1.35144	0.473934	0.83329	1.28367	1.4463	3.93827	4.63024	7.31051	18.2285	13.5095	9.2995	18.2113	11.902		Siah1b	16.0123	14.5058	16.8029	7.35137	10.593	12.654	3.43561	6.12726	7.43934	9.20152	12.4388	11.6483	10.3317	15.3731	13.1534		Tcn2	7.56691	9.14175	5.41216	18.7814	13.8096	15.3396	32.4328	27.5277	26.4277	22.6343	13.6164	14.5773	15.0937	6.92068	6.70862
Nt5c3b	14.6682	11.1857	9.9183	16.8033	13.0144	10.118	29.9625	21.0371	14.8986	32.7513	19.655	12.9709	26.3139	17.1761	8.85074		Sirt4	1.84235	2.96071	4.74453	2.56896	1.71002	2.15342	1.62247	1.55374	2.8643	2.31681	2.51068	3.85334	2.75792	2.69982	3.47272		Tes	7.98434	8.46954	5.86642	18.771	30.6425	30.9962	18.6102	19.0827	8.40251	18.9772	16.9152	8.08706	13.2804	12.2109	7.48377
Nxpe2	0.0225273	0.0101794	0	0.196917	0.247264	0.138482	0.691169	0.889874	0.699826	0.905525	1.66018	1.08692	1.40611	5.36541	1.13278		Slc32a1	0.0052123	0.00797212	0	1.19204	2.45921	0.98367	0.122124	0.36136	1.04877	0.484658	2.7137	3.4889	0.831637	2.6119	4.32359		Tgfa	0.76562	0.290559	0.327832	0.815306	0.374287	0.506019	5.03537	2.41078	3.01594	1.5785	0.710818	0.999866	0.748732	0.429611	0.522979
Oaz1	3.60111	3.75419	8.44898	3.49389	3.43159	6.80725	5.3291	3.5684	5.83905	5.97361	4.30153	5.12478	5.63845	4.97331	5.79229		Slc52a2	3.59391	5.9873	6.34012	6.32927	7.38609	10.6393	4.59774	6.30234	9.00926	4.839	6.40252	10.0599	5.23004	6.51404	10.3797		Tgfb1i1	0.145353	0.251219	0.178632	5.7975	11.3777	11.7967	16.2224	13.9008	12.6939	4.39025	4.01527	4.63185	4.04279	4.912	2.75599
Olfr543	0.166699	0.114988	0.175124	0.210596	0.295806	0.191203	1.29242	1.55604	0.852022	2.7368	2.20131	1.55328	3.59928	2.24506	1.24852		Slc9a5	2.36778	4.92665	1.53493	15.4389	13.9754	11.2389	2.54536	4.85868	2.73889	1.49502	3.56904	1.82042	1.38371	2.35738	1.31954		Tgfb2	0.278364	0.258394	0.0804477	9.22282	7.53707	6.80502	19.6483	12.5535	6.02591	4.2921	2.44594	2.58645	3.0459	1.10647	1.41537
Olr1	0	0.00806192	0	0	0	0	0.776995	0.647898	0.251018	4.22377	1.05144	0.596634	5.73653	2.52432	1.31059		Slx1b	2.36065	6.2815	6.1225	3.03688	2.74361	2.61264	2.02056	3.3683	2.66791	2.39359	2.62138	3.74701	2.64068	2.68836	3.52201		Timp2	1.57898	4.81237	2.26692	6.5126	8.2112	7.40499	13.7119	5.71685	8.01275	3.23447	2.36088	2.82951	2.39755	0.967308	1.74381
Orai1	2.53817	2.576	4.0145	2.89318	4.55809	7.16255	14.1402	10.8438	19.5371	10.8926	9.6039	15.0404	7.41352	5.98643	9.91229		Smarcd3	1.96541	1.16007	3.13541	15.1441	9.0128	4.0184	3.70339	4.22577	4.65995	1.10157	2.02161	2.58726	2.25783	0.893521	1.44732		Tll1	0.458559	0.718294	0.282407	4.60146	12.3836	7.65568	1.44558	3.47923	1.43866	2.11728	3.17785	1.45733	0.434031	0.676439	1.28638
Orai3	6.65317	6.43789	6.43446	14.5367	9.57318	17.5455	15.5808	7.1903	18.084	15.5709	5.41581	17.1879	15.1504	7.37944	13.6283		Smim20	9.29314	4.76502	9.16521	10.1088	1.03267	9.80401	7.1913	0.136247	7.00334	11.487	0.197388	9.5043	12.0959	1.05414	10.2639		Tmem119	0.219355	0.103279	0.238025	7.49126	6.46746	17.4823	3.11018	0.998483	2.27507	1.09618	0.805003	0.972406	1.04482	0.270195	0.989395
P2ry2	0.450913	0.243548	0.476291	0.759457	0.351636	0.615723	5.51039	1.29165	3.25818	3.07412	0.66049	2.171	2.13355	0.900805	0.838066		Smtnl2	16.2463	13.2688	15.6815	41.2961	17.6228	10.4123	20.0027	6.06884	19.9119	46.1097	19.82	40.995	24.2333	16.8127	31.7702		Tmem132a	4.83768	6.71805	9.26863	19.5605	23.44	33.1186	13.0204	11.9717	16.2293	8.44388	12.1605	19.966	7.12996	7.02412	13.1691
Pacs1	5.31579	2.44394	4.28467	14.3677	12.1063	11.3473	18.9257	14.0104	15.5777	13.5566	9.64365	12.2496	16.0474	13.2289	13.6218		Snca	0.545471	0.279831	0.177297	1.37675	1.24179	0.0727764	0.131668	0.155465	0.339146	1.44914	2.39953	3.84917	24.551	32.003	9.33063		Tmem98	5.39004	2.41105	3.73292	8.80459	3.43823	6.76885	15.0966	3.7941	5.9184	6.14004	1.51356	3.3992	3.92652	0.549187	1.85302
Parm1	0.760359	0.384899	0.682093	1.43374	3.43752	0.529884	4.52121	6.0657	3.36722	6.16841	6.58283	7.16066	7.43683	10.2175	7.3156		Snhg18	0.604429	0.370834	0.111744	3.34883	1.51847	1.48508	0.944154	0.00172359	0.14	0.453844	0.0810376	0.0103941	0.432547	0.00705762	0.0654199		Tnfaip8l3	0.00810212	0.00518535	0	0.712651	0.216916	0.330325	2.80091	5.16828	7.62506	0.364627	0.444547	1.50836	0.000715	0.00705762	0.0145797
Parp10	2.14836	1.76071	1.63442	3.93414	1.71254	3.49757	3.19521	2.40978	4.39863	3.44379	2.10231	4.0806	4.11875	2.63445	3.63427		Snora5c	17.362	19.5027	22.4183	17.5932	11.4108	23.3851	8.52331	6.46963	19.0736	17.6133	6.99248	24.3224	16.2303	10.494	26.9462		Tnfrsf10b	10.3148	8.04667	6.79906	16.273	4.98791	6.09517	23.8588	8.55662	10.1832	12.3394	4.23411	5.70134	8.8954	2.53619	4.11882
Parp4	0.849133	0.246513	0.416809	0.845528	0.287807	0.220891	5.78011	2.56619	2.85184	3.78189	1.11393	1.24297	4.85366	1.98271	1.7513		Snord111	8.76319	9.51842	8.34697	12.4635	10.9972	8.86538	1.74937	3.77889	5.39297	6.22729	3.29978	5.49623	7.7879	7.11826	10.8139		Tnnc1	0.187316	0.403534	0.184026	2.99021	2.02141	1.09532	6.26127	3.50444	0.695224	2.72489	2.21099	0.305953	0.993541	2.03683	0.310514
Pbx1	2.47384	5.09172	3.03764	16.9817	22.3194	23.3182	14.1641	16.3177	21.6832	24.2725	28.3372	23.2133	35.4785	43.8704	27.0405		Snord118	12.1836	10.6344	14.5747	51.4057	36.7506	53.1645	17.2612	4.61693	15.329	52.8662	10.0674	36.8405	57.9089	18.3426	50.4012		Tnnt3	0.0322964	0.00530855	0	6.45919	2.27451	2.66631	5.80834	2.83608	2.06775	1.98839	0.500959	1.21247	0.988305	0.404015	0.109878
Pcdh7	0.114044	0.471751	0.107684	25.1646	31.5073	51.3189	33.5604	29.9346	28.276	19.2035	22.0624	22.6538	11.9874	17.0267	11.4576		Snord67	3.00093	2.18006	2.21164	4.8023	6.00054	3.03993	0.712339	2.64997	3.61161	1.89368	3.39667	5.6416	3.45379	4.28608	6.19221		Tnrc18	1.83521	4.09998	5.06991	11.7286	11.778	16.546	13.7475	11.263	13.8894	5.03533	7.69114	8.24111	3.93373	3.88396	3.80417
Pcgf5	8.08778	4.66172	6.17046	22.3107	11.9343	8.51416	61.6225	51.8267	57.9561	51.2512	41.76	43.1321	28.0161	24.4427	35.3349		Snord72	6.28981	13.5959	5.56077	10.8859	12.592	5.23618	0.756414	2.02712	2.53162	1.81412	2.35295	3.54701	2.9153	5.2934	4.18502		Tns2	1.96907	2.21286	1.59784	3.94245	8.67738	7.74907	15.0225	14.5178	14.174	6.25093	8.11463	8.82133	2.41946	3.09121	3.36436
Pctp	2.72297	2.21877	1.11047	11.044	8.27174	6.18249	14.1668	6.46488	7.87096	17.4793	6.89419	7.64394	14.2656	9.31489	7.94062		Snord73a	10.548	11.8128	10.7408	13.9636	13.2078	6.42703	3.24062	6.53306	5.0282	5.44506	7.05563	7.39747	7.19285	5.28388	12.3128		Tpm1	96.0546	89.0176	65.3532	232.022	193.317	98.3394	797.948	700.692	262.487	295.543	257.488	183.772	253.991	170.113	155.564
Pde4a	2.048	1.37612	1.85458	7.30077	3.39338	3.59525	5.80882	6.1356	7.02066	3.91808	4.56161	4.4506	5.61964	3.2991	4.32495		Snord8	3.87896	5.7465	5.07213	3.36975	4.9723	4.49009	2.66174	2.09224	5.27931	6.42518	2.38806	10.1305	4.16847	3.77949	6.08309		Trib1	2.09757	1.88845	1.68396	5.47444	15.5966	15.4992	8.61972	7.88284	4.06906	3.19488	2.81761	2.09361	1.64425	0.807138	0.698517
Pde4b	0.141554	0.106789	0.00860385	0.239134	0.58494	0.854856	7.45529	5.21872	3.00104	5.54253	3.83083	1.77519	4.03618	2.87634	2.22725		Snord98	6.82151	7.04135	4.38735	9.11498	9.05342	2.94438	2.93683	3.91588	2.41313	4.01158	6.95325	4.51739	5.33515	5.88991	5.93774		Trove2	6.51722	7.71934	3.37293	7.96139	10.5254	4.64967	10.7657	10.0202	4.81943	8.5182	8.92011	3.66398	6.66837	11.0669	4.00704
Pde4d	3.3938	1.71417	3.13504	1.89041	4.51244	7.58966	7.02787	6.44866	4.89382	15.3092	15.4395	11.7847	12.3387	15.6484	13.1608		Snrnp35	3.98697	4.82182	7.30565	6.50337	9.18582	9.20336	4.76126	7.48349	8.4473	7.62192	8.79948	12.6906	6.41636	10.7617	13.1021		Trpc3	0.0522211	0.013177	0.0051339	2.49152	6.95141	6.24692	1.00163	2.28057	1.2515	1.49677	2.04823	1.066	0.307195	0.569721	0.223105
Pdgfrb	0.483387	0.662348	0.282581	4.86219	4.21347	4.8293	9.25276	3.33504	2.73983	2.54739	2.96834	2.94203	4.36551	3.4625	5.77358		Snurf	1.51933	0.369939	0.22005	0.182973	0.960222	1.16751	0.0277116	0.0477645	1.1262	1.02946	4.61537	5.02516	4.27744	5.58339	11.3991		Tspan2	2.81853	1.01986	0.606295	9.58902	2.53909	2.821	24.5169	7.3993	9.31101	7.50259	2.5941	3.02737	3.57859	1.02383	1.8059
Pdp1	2.6218	5.40055	2.16451	2.54162	6.94927	3.61638	2.88943	5.47998	2.43055	3.17038	4.50574	2.16233	3.08327	4.98983	3.12162		Sox12	5.80232	6.74006	7.12099	8.87138	9.83124	8.57652	5.74804	6.80716	8.95524	6.63273	9.69423	11.994	5.55637	6.48755	11.2315		Txnip	50.6145	74.8733	56.1475	127.123	110.618	53.8268	84.3901	79.3466	98.3346	66.1795	60.8715	61.1255	44.3581	47.8171	47.5742
Peg12	0.738347	1.0013	0.957044	0.974645	3.72469	1.89404	4.74456	5.99103	4.94639	3.49502	4.36902	4.3537	2.7775	2.71835	3.36622		Sp3	41.4429	43.4333	4.77255	39.7709	46.2651	7.44704	26.1098	42.8317	4.6488	34.3222	48.1044	3.78459	46.6872	50.1513	4.45807		Uap1l1	12.4888	8.24127	9.52739	15.7133	6.46319	17.4621	26.8916	5.63999	22.1276	10.7121	2.06991	10.4614	8.12725	1.68802	5.74373
Pgls	18.6984	24.3705	39.3046	49.3829	44.9083	79.8676	64.8317	53.537	91.9543	56.882	61.575	109.265	63.5171	59.0916	89.3935		Sp3os	2.19808	2.03747	1.74743	1.30436	1.87581	0.963713	0.915089	2.11092	1.33831	2.07431	2.11744	2.47219	2.03922	4.72472	2.49994		Unc5b	8.91027	11.7117	10.9787	38.8155	35.577	32.0857	69.2455	51.3232	49.8472	13.7296	10.8103	12.1111	3.92307	1.22744	1.85254
Phxr4	0.0887824	0.0922828	0.0481736	0.166496	0.855045	0.694114	2.59299	3.93229	2.66188	3.17072	2.7414	3.28833	1.27235	2.48743	3.36304		Sp4	2.76313	10.5369	2.18703	2.81055	12.4452	4.80177	1.12481	10.1717	1.61251	1.74575	10.8689	2.31154	2.7519	12.386	3.36221		Uph	0	0	0	7.24537	7.96629	3.66704	11.9679	10.8208	16.7857	3.4824	4.48807	5.84835	0.339051	1.33391	3.9659
Pigyl	5.65385	11.4874	11.4671	5.03481	6.5852	12.6556	7.11511	8.18444	10.7884	8.41041	8.88424	12.8546	9.88878	14.3949	13.1453		Sp8	0.0349369	0.260044	0.0958591	0.929278	2.35323	5.70897	0.000444875	0.00172359	0.086679	0.0003658	0.00155065	0.0103941	0.000715	0.0536889	0.0145797		Vcan	13.3052	13.6505	9.54111	32.3503	58.0299	32.1426	52.3309	33.1366	16.4339	18.7497	11.2845	6.78491	14.0778	9.08181	7.06957
Pkdcc	1.67507	2.84106	0.705073	5.89166	9.60608	10.4528	28.2042	44.5852	34.6256	18.6063	35.4621	41.1666	8.72615	5.99941	15.2281		Spata24	2.79438	8.68595	7.25118	9.31512	13.9707	10.5167	4.03435	5.54436	5.86994	6.94203	11.7673	9.73257	9.63948	18.5407	11.6433		Vegfc	6.15515	2.16657	6.62426	6.01517	9.63401	8.12099	9.41786	8.36643	5.62896	5.77377	11.8665	3.74338	5.03968	8.38059	5.51837
Pkhd1l1	0.00066355	0.00094475	0.0037731	0.656726	2.38513	0.584943	1.19613	3.56211	2.14923	2.6699	4.96081	3.72276	2.58347	5.60742	3.72891		Tal2	0.178655	0.303625	0.150819	1.07474	3.5054	2.08035	0.203833	0.396554	0.54919	0.304477	0.45422	0.231593	0.263955	0.267171	0.174585		Vwa5a	7.69502	10.6403	5.12416	16.5017	9.3277	4.58273	17.9445	16.0606	11.453	13.6883	12.3395	8.80902	10.7891	12.0967	8.16499
Plau	0.379247	0.51487	0.175005	0.154841	0.315234	0.276669	9.4541	3.30026	1.77217	3.96246	1.59342	2.12125	5.46719	1.41971	2.19944		Tbx6	0.467429	1.05766	0.812678	3.79363	2.85155	8.91847	0.742676	1.54597	1.76067	1.12875	1.63096	1.87789	1.17078	1.12395	2.17293		Wipi1	2.17384	3.45344	0.763976	6.30615	7.68166	2.69453	15.3336	12.8784	5.80482	8.2394	7.2485	2.91818	4.67315	5.03833	2.41131
Plcb1	0.190537	0.125064	0.0545965	0.327942	0.490954	0.297937	1.53458	3.51324	2.57677	1.22741	3.12464	1.51038	2.37623	4.36481	1.76625		Tceanc	2.70987	4.33523	2.06736	6.49957	7.45377	4.81972	1.31968	3.43081	1.62232	2.03623	5.90587	2.43087	3.45699	7.36517	4.07735		Wnt5a	0.17426	0.386165	0.169967	13.9819	14.7819	23.0283	7.85809	2.01724	1.60084	1.90597	1.11322	1.29557	1.11295	0.714873	0.993508
Plin2	11.8783	7.99929	6.64095	10.271	6.49835	7.59699	35.1113	19.023	16.5837	35.6288	13.0999	13.6526	37.9528	14.1128	11.2361		Tef	4.70532	10.7868	4.7707	13.0262	12.3134	8.13886	7.4145	14.7077	6.95693	7.89161	16.5656	8.87865	7.48301	12.9738	8.1018		Zdhhc2	3.11946	0.896386	1.49797	13.7344	4.62079	4.044	12.9578	3.98599	2.80379	7.94489	2.04508	1.63977	7.97591	1.47471	2.13837
Plpp7	0.168056	0.189571	0.417768	1.17479	1.50859	1.97517	1.26222	1.10906	2.67837	1.81997	2.2795	3.9779	1.70833	2.90495	3.55935		Tep1	3.44822	2.05161	3.25244	3.81615	0.881628	1.97957	2.28692	0.0664588	2.14212	2.74497	0.122287	1.98738	3.6492	0.500233	2.77032		Zfp703	0.0116919	0.075616	0.0686876	7.29793	6.65779	11.6192	7.13805	3.20372	3.99191	2.24741	1.28998	1.97475	1.44494	0.494354	0.876422
Plscr2	0	0.0132669	0	0	0.0176658	0	0.421467	3.79001	0.511631	0.672621	3.50552	0.988945	0.445242	1.37113	0.484785		Tfap4	9.45754	12.2915	19.8909	15.7916	11.055	18.0478	3.84798	4.23863	7.25933	7.36871	9.0368	15.0496	10.0721	11.617	17.4256		Zim1	0.374148	0.629336	0.30603	14.3952	10.5704	4.17018	13.7604	33.8696	9.60223	2.89183	4.69181	2.95915	1.22041	0.966046	0.969275
Plxnd1	0.354393	0.0899295	0.154619	7.60299	5.15796	10.9904	129.014	38.9818	89.6717	77.3593	20.1015	53.5158	25.1469	5.52293	21.9777		Thap3	2.36714	3.09546	5.38298	11.1049	7.21792	10.231	5.6746	4.55257	7.96774	6.45161	6.11039	9.27775	4.9675	5.60767	9.13051		Zmat3	15.5422	17.864	12.6764	18.7961	9.54801	6.36146	23.9125	19.2274	11.5787	16.8323	11.6651	8.61132	12.5338	6.41516	6.82579
Pon2	4.2873	3.50776	2.9956	6.47618	3.6599	3.65145	38.6625	6.64105	16.9547	30.7851	9.68246	9.4781	22.2676	8.32062	6.95108		Tk1	42.8389	25.3274	45.8921	28.6472	19.2168	29.7362	24.7258	20.7392	33.9204	53.4796	36.2983	59.2224	69.2747	31.3633	66.424
Pon3	0.801151	0.383728	0.368903	1.50116	0.330473	0.669214	6.91286	0.259692	2.43823	9.25861	0.595197	1.16795	4.02263	0.807674	1.39293		Tmem177	4.06658	3.62067	3.65928	5.26106	1.72277	4.62284	2.29481	1.04255	3.26401	3.74535	1.51733	4.31476	4.50098	2.97312	6.30822
Postn	0.0977943	0.589806	0.0559984	0	0	0	48.2909	44.692	8.73636	9.35846	18.032	8.20233	7.00798	6.56739	3.89086		Tmem223	11.5952	12.1046	18.2149	15.0348	9.22873	17.4091	13.1365	5.85374	17.0788	15.0942	9.68826	21.0062	15.4317	11.0798	19.9207
Ppic	9.32059	3.25129	8.06342	169.064	108.558	98.7659	189.509	190.496	166.113	158.21	129.402	113.441	96.1256	59.7146	69.5855		Tmem42	1.13175	2.10264	1.15753	1.3371	4.32801	2.19516	0.382868	3.14894	1.37234	0.611171	4.62271	1.95808	1.35519	5.26469	2.93315
Ppp3cc	0.426914	0.76476	0.497328	3.03427	3.26433	3.25418	1.71822	2.03974	2.64705	1.55686	1.8763	2.27465	2.97897	7.57083	3.90019		Tmem80	1.61111	3.2055	2.40586	2.70591	6.05503	4.52959	1.56832	3.58035	5.21329	3.20214	5.21725	5.88348	3.19929	6.30236	7.22908
Prkar2b	1.13302	2.60831	1.44749	25.1982	21.6421	9.96135	69.5937	83.5999	80.3977	135.056	134.244	111.575	169.279	173.256	152.941		Trib2	1.96811	1.41548	1.27631	4.29199	7.97059	9.02279	1.59544	1.91185	0.608145	2.34623	1.4495	1.05256	2.34239	1.35313	1.68274
Prkcdbp	0.32533	0.232526	0.349051	0.36697	0.159499	0	7.15294	1.90926	1.79481	4.33751	1.1173	1.23867	2.46248	0.467508	0.680227		Trim21	2.78592	0.238148	1.23583	4.46714	0.856826	2.20365	2.23363	0.456081	2.77819	3.76713	0.269052	4.02325	4.71144	1.05592	4.10844
Prkcq	0.00068745	0.00476885	0.00383082	0.483594	0.246794	0.237652	0.954337	1.07274	0.87699	5.50417	3.05449	2.05993	8.45613	10.2695	3.59198		Troap	10.8479	10.6333	13.5632	9.48236	9.71924	13.0325	5.6543	8.50277	10.7613	7.38226	10.1079	14.9442	10.6881	9.03479	13.8168
Prkra	7.15125	4.41379	3.41565	23.4871	14.6863	16.7418	24.8955	16.9318	19.6217	28.4973	14.5573	22.3888	26.1226	15.9549	22.1306		Txndc16	1.59694	4.90759	1.04494	5.0449	6.20506	3.33064	2.93095	7.45456	3.50367	3.80136	9.41263	3.2183	2.87989	6.3504	3.38506
Prox1	0.0124973	0.0600547	0.0095525	4.65055	3.61892	2.2036	2.58536	5.16706	6.71144	1.53634	2.17518	2.32926	1.08294	1.26154	1.42275		Ubash3a	4.48057	0.47503	3.04456	0.131694	0.0188685	0.285116	0.000444875	0.00172359	0.0550088	3.0585	3.20077	1.46354	9.43497	12.0776	4.96464
Pter	1.0291	0.546254	0.510756	3.00176	0.992133	1.69905	2.43289	0.426369	2.01036	5.25594	0.431664	3.27791	4.73404	0.814218	3.78296		Ubxn11	1.32705	2.21724	3.61837	2.48259	1.41326	1.40463	0.369229	0.644999	1.41836	1.75949	1.90387	3.04874	2.37625	2.75062	5.34881
Ptger1	0.523964	0.985815	1.96521	1.72345	2.47151	4.55906	11.2759	10.1829	16.1572	8.68582	10.2324	16.0295	7.9342	5.99008	9.89529		Unc119	11.9135	9.71662	9.84646	13.3122	12.559	14.7393	6.27525	2.94925	4.87355	10.4792	3.23589	7.45582	12.6187	5.68512	7.0954
Ptgs1	0.730372	1.88008	0.439675	0.306145	0.316605	0.535399	3.16768	2.88743	2.36642	17.5355	9.11727	5.1387	15.1775	13.1869	5.74386		Usp11	11.4575	13.1434	10.4902	39.1904	28.8117	18.6831	12.0601	18.9091	15.4943	14.6738	23.3956	14.1688	16.3315	24.1809	15.8292
Ptpn18	0.312055	0.752967	0.449249	11.4025	5.3392	6.35887	6.49321	5.87827	9.71384	5.65503	4.15807	5.68093	4.07611	2.90464	2.7385		Usp18	0.00303367	0.00192495	0	3.87544	3.17736	7.45907	0.0407239	0.0724023	0.120381	0.760695	0.402794	0.165096	4.17538	3.67311	1.09858
R74862	0.902258	1.25961	0.584546	2.26289	1.78581	2.23663	2.81222	5.60823	3.24545	2.14624	5.0703	2.73866	2.68075	3.67903	3.37175		Uty	7.32321	11.3504	2.13931	9.36328	12.7178	2.07128	5.6217	9.59594	1.49826	7.23755	10.3915	2.25699	7.32898	11.1831	2.89658
Rab27b	0	0.00287105	0	0.0334183	0.0772182	0.0320542	4.87063	2.56412	2.62883	23.1178	20.4284	9.14608	30.171	31.0375	21.1491		Vegfb	7.99562	5.20114	8.57859	19.0381	13.2976	19.6319	6.17241	6.10187	14.8663	5.61018	4.97183	14.1047	6.33513	5.65538	12.4975
Rab3il1	5.61178	6.63509	4.08701	19.2306	6.32381	6.63265	16.8664	9.20738	19.367	7.63161	4.746	8.46586	18.42	22.6672	11.3707		Vps13c	11.7416	11.5608	7.20627	12.0301	11.1823	5.26867	7.16105	9.46493	4.01966	9.05394	9.31902	4.86655	12.3003	14.0314	6.48628
Rab43	0.631375	1.58429	0.63194	2.01162	4.35422	2.46199	5.04508	7.43277	3.7539	3.96855	5.38591	3.54978	6.0747	7.4375	3.53762		Vrtn	3.1455	2.20667	3.07315	84.4921	76.096	92.2258	0.549014	0.793167	2.33126	0.79201	0.547286	3.13886	0.958058	0.258861	1.89084
Rai1	3.38991	5.85814	8.57055	23.1104	17.3319	22.1126	21.8347	13.4777	19.5257	16.5799	10.4592	17.1536	15.2232	9.20367	14.9766		Wdr90	3.92828	6.10196	6.87035	12.781	16.5466	17.8739	4.24926	6.1	9.72412	4.82361	8.61119	12.2409	6.07192	8.10372	11.6177
Rasa3	3.23322	7.49456	3.52956	8.41538	13.0396	7.53908	59.998	84.4358	70.7786	80.4264	106.992	91.8144	74.1803	84.5414	78.2549		Ypel4	1.18016	1.83666	1.89759	3.62659	4.09931	4.00295	0.594585	1.93939	2.33444	0.598634	2.17671	3.57504	0.969651	2.49192	4.89492
Rbfa	18.3743	11.6793	25.7793	14.6088	2.4741	14.8832	23.6068	2.41542	20.4598	25.4591	2.595	25.825	34.2499	4.89723	27.8678		Zbtb12	3.46313	6.68428	8.38114	14.6347	14.1808	16.6308	3.52143	6.02258	9.21173	4.77031	11.9616	15.6091	7.15243	10.5456	15.9366
Rcbtb2	7.12101	6.67523	3.46287	26.6465	25.6859	17.5054	37.767	39.0302	29.1671	55.3019	54.8776	34.9226	50.897	51.2102	36.8384		Zcchc12	0.674986	0.731174	0.554821	5.5488	15.5387	14.7381	0.208937	0.356375	0.674833	0.178507	0.795832	1.07377	0.228963	0.724486	0.363818
Rcsd1	0.178808	0.102096	0.0783343	0.410897	0.624938	0.530208	29.7737	13.9668	30.2665	10.307	7.10515	8.25104	6.4646	3.26694	2.77209		Zfand2b	5.69628	11.641	5.8839	6.13726	7.84729	6.14277	4.96487	6.14309	4.85534	5.86468	7.53018	6.53431	7.80015	10.1001	6.25912
Rgs2	0.210222	0.329873	0.0209593	0.449278	1.2831	0.808631	16.2949	20.2853	9.54388	16.6149	11.9603	3.5543	13.3551	10.7132	3.7603		Zfp653	2.37721	5.71373	4.02669	4.11329	5.97368	6.20512	2.03607	3.45515	3.33649	2.93997	5.29185	4.56637	4.23827	5.27925	5.33378
Rhbdf1	5.71362	3.37192	4.12797	4.56809	3.48576	5.04589	21.7724	15.3932	22.4967	17.0978	11.9676	19.9293	17.4556	6.72418	13.5933		Zfp677	1.07841	0.108545	0.12302	3.15024	0.324684	1.40831	0.880333	0.144507	0.270719	1.03238	0.0622287	0.0814297	1.13213	0.345935	0.794984
Rhoj	0.00846442	0.166187	0.00590873	2.28593	7.53815	5.73875	41.9951	49.5493	49.5251	36.1646	38.5022	34.4206	11.4482	17.6814	21.1189		Zfp81	9.64941	9.53663	5.12901	16.1647	11.3428	7.99334	3.61727	5.2171	3.32074	6.24797	8.40905	5.45953	7.01924	9.02703	7.05727
Rit1	2.85183	2.00707	2.50435	4.77088	3.07493	5.73092	14.18	4.32682	13.2281	13.0359	3.91208	11.6569	11.7645	4.56646	10.453		Zfp948	6.26457	2.93971	4.32625	16.9514	7.714	8.08965	10.0171	7.2736	8.9034	10.4134	6.71005	6.73764	10.6216	8.56545	8.53613
Rnd2	9.67906	7.43031	8.33205	16.2046	10.1175	5.1769	71.5605	51.8169	141.087	102.117	74.9515	171.673	63.0964	51.7459	115.121		Zmat5	21.7129	18.1608	26.1139	16.033	10.8155	15.3159	12.6213	6.35929	13.2167	21.6513	9.49288	15.6348	20.7201	11.2393	17.043
Rnf128	1.94441	1.4365	0.699598	6.69129	7.72838	8.4749	5.23085	3.28229	2.36599	2.68839	2.79651	2.42465	6.23045	4.34881	4.46479
Rnf146	10.0768	8.55395	9.09458	13.3465	12.8723	12.5882	12.6789	14.0749	5.72042	13.3497	16.7059	10.7262	13.1325	14.5052	14.1139
Rnpepl1	2.42284	3.61947	5.01141	9.32896	8.37681	11.4498	12.2115	7.4942	13.0031	7.23892	5.92317	9.26141	8.28514	6.4826	10.1775
Romo1	11.4688	12.5218	43.0031	20.5263	21.4527	63.7406	39.2242	27.6548	72.9863	48.4457	33.7984	107.24	44.6243	42.1638	92.0693
Rpl36	340.841	587.584	832.378	767.645	561.409	854.206	697.613	542.924	815.803	748.395	631.15	837.725	749.753	643.843	777.841
Rplp1	871.347	1347.16	1784.64	1214.45	1017.57	1648.67	1309.16	1179.82	1892.66	1347.76	1263.9	2127.57	1359.01	1318.77	1988.06
Rrm2b	1.74476	2.69821	1.02615	1.30617	2.02426	0.467681	3.20553	6.13574	1.78505	3.44259	4.89492	1.3967	3.42249	5.52708	1.73238
Rsc1a1	1.35455	2.56078	0.725323	1.53664	2.22218	1.91901	2.89634	2.38771	2.11503	3.11997	2.44527	1.10873	2.47731	1.45125	3.13223
Rspo3	0.0815479	0.116556	0.0498262	39.386	42.2854	36.2487	40.0587	46.5441	53.2869	28.5772	28.5662	43.4598	8.77169	8.63544	19.9412
Samsn1	0	0.0843149	0	0.473437	2.75789	1.56168	17.314	35.4176	19.2936	56.538	69.67	43.9546	20.5718	39.0154	29.5293
Sat2	1.41941	1.40037	0.97017	3.96799	1.90608	1.93938	3.20301	1.02387	2.63044	4.73138	2.27183	3.49245	4.43421	2.20535	3.60536
Scand1	0.0321537	0.090114	6.89805	1.99615	0.703322	12.7861	5.14324	3.24486	12.0908	2.41665	3.32846	18.7453	3.55282	3.23757	7.49158
Scarb1	11.1283	9.43953	11.0124	25.7481	11.0518	20.274	45.6174	50.4995	62.2666	37.6333	35.1439	52.812	39.1711	32.8703	40.169
Scarf1	0.771105	0.692566	0.458901	1.56134	0.95116	1.31062	27.0135	14.2888	31.859	31.1962	14.6474	28.9503	9.28811	3.47538	12.5004
Sco2	0.906401	1.53421	3.22862	2.46867	1.83911	4.6324	3.47567	3.96702	4.1453	3.16347	3.10422	4.91426	2.97071	2.1934	4.34508
Sdc3	0.404951	0.68229	0.379353	6.76683	6.91845	4.69779	11.265	16.7461	21.9761	3.36739	7.19583	13.0536	4.22594	3.53433	4.53153
Serf1	3.30136	2.44985	3.07448	11.5506	14.5472	11.0173	11.815	8.012	5.20577	15.3947	15.1381	9.34092	11.6318	16.1081	8.49006
Serpinb6b	0.0697872	0.0400656	0.14775	3.0199	0.732712	0.387757	2.83678	1.14201	0.629872	2.24968	0.962441	0.607173	2.17086	0.528382	0.678843
Serpinf1	1.61942	4.34292	1.17754	0.770251	2.70236	3.75885	20.7275	23.8135	22.5623	10.2187	13.6795	10.2988	8.24081	7.22207	8.04418
Sf3b5	34.5985	43.9012	87.1904	39.6403	35.5273	74.5211	48.9064	31.4852	67.2147	50.7341	41.1945	86.9617	63.4135	44.868	76.6597
Sh2b3	3.69649	3.59795	4.27674	8.81577	11.2942	10.666	25.1713	25.095	25.0858	24.3458	24.1402	10.6034	18.8982	16.5509	18.8701
Sh3bgrl	6.76608	6.66783	2.51628	22.6785	20.8604	16.5944	29.4212	29.1995	17.3963	31.1038	31.911	16.7359	29.6084	28.7781	19.1896
Sirpa	1.15491	1.39631	1.15846	7.38904	5.14779	6.0384	8.74137	6.24411	7.6085	7.39084	5.45809	4.60454	17.1682	9.85749	7.43465
Slc18a2	0.8148	1.16846	0.500791	3.86386	5.52124	3.50507	11.3457	14.132	18.0095	14.3921	29.2589	19.5296	11.4836	23.0116	24.0664
Slc22a17	1.18982	1.02785	2.62591	7.21303	4.7109	9.22832	4.95955	4.63216	10.5478	4.03543	3.69283	7.18304	3.891	3.14974	6.91054
Slc22a21	0.248699	0.0983454	0.0654392	3.01271	1.17468	2.11922	1.53798	0.120881	1.22383	1.83722	0.401604	1.79775	2.62938	0.265834	2.22293
Slc24a3	0.000445467	0.00146883	0	0.319908	1.17604	0.810222	0.66756	1.00832	0.478151	1.66068	1.79983	0.43077	3.66849	3.08408	1.17978
Slc25a24	1.1669	1.43653	0.562613	9.85955	9.81297	6.66745	30.0234	22.5238	13.2783	19.2987	10.9148	8.40651	16.5132	12.5181	7.54628
Slc35d2	1.48204	0.363601	0.656507	1.94114	0.434097	0.432235	3.10351	1.12284	1.42157	3.42244	0.871899	0.771873	2.75637	1.07132	0.538415
Slc43a3	2.82982	0.727972	1.05439	4.76184	4.66949	4.31728	24.0165	13.5067	24.2303	20.3492	8.84848	15.2193	20.6062	14.0907	14.2154
Slfn14	0.00130952	0.00285857	0	0.125968	0.0983927	0.0150295	0.354649	0.632682	0.496257	0.807623	1.07183	1.16228	1.57451	3.78	2.06814
Slfn2	0.19073	0.0572291	0.058158	0.0509158	0.302504	0.0862311	1.15426	0.606844	0.37787	5.92116	1.73242	1.66089	4.95862	2.44678	1.82401
Smpd1	3.03046	2.63405	1.27519	9.67679	8.27108	7.09365	14.5255	13.1249	10.4542	12.1165	11.8311	8.80279	14.5023	15.9903	12.4224
Snora47	1.92122	3.88294	6.25246	3.74852	5.46715	5.72469	3.30739	9.11507	8.79615	10.0599	5.54527	9.30281	4.27408	4.49838	6.65277
Snord45c	0.100716	0.230967	0.188892	0.305059	0.255651	0.220695	0.274745	0.386825	0.379805	0.330874	0.424746	0.50176	0.345515	0.621537	8.33564
Snord55	0	1.74854	16.9087	1.64183	1.57663	10.8779	1.27774	1.67676	5.32431	2.13168	1.54542	16.7243	1.02015	1.20044	10.7037
Spata1	0.235834	1.35692	0.277181	1.76383	4.13248	2.12133	1.32061	3.8349	1.20701	1.5689	4.23753	1.04109	1.66445	3.6063	2.63297
Spata5l1	1.63012	1.74414	4.68771	2.53159	2.76998	8.06497	2.30003	2.75614	4.72891	2.86793	3.03478	7.58027	2.711	2.43987	5.8979
Speg	0.856578	0.389398	1.0467	7.28212	4.35807	5.99432	8.31343	1.61258	4.88183	4.98296	1.04464	4.1118	6.22631	1.33363	5.07897
Sphk2	4.94038	8.93622	10.7804	6.07391	7.86907	10.6561	8.09147	8.41728	5.8688	7.27714	8.56719	6.3991	9.78659	10.5917	7.64413
Sppl2b	3.36549	5.52872	5.69585	4.52204	7.19561	9.81533	5.76786	5.09338	8.19739	6.81846	6.59233	11.656	7.21691	7.36316	10.5994
Spsb2	2.16398	2.89482	2.65547	2.27234	3.26297	4.66624	5.21044	3.45674	6.36496	5.80045	4.7399	8.70032	8.00353	8.4354	9.8149
Sri	9.09787	5.73193	8.34275	9.98051	6.26036	4.33336	44.8859	32.2475	28.1673	30.2473	16.5605	14.5472	23.1133	14.1983	9.89976
Srr	2.90938	2.51226	3.17854	6.31632	3.77053	2.92592	8.30995	4.09185	3.98305	8.46411	6.53901	4.48051	7.38379	5.06677	6.67019
Ssbp4	12.7061	26.1789	42.9597	22.7375	24.3505	43.5378	41.2626	43.633	74.7455	35.5757	43.9329	75.8553	25.1587	25.6734	40.0005
St3gal4	3.52307	1.6754	4.31945	8.46521	6.36116	9.28981	9.16636	9.02424	8.33514	9.02739	7.11134	9.07306	9.34543	6.57767	6.22169
St3gal6	0.222032	0.422108	0.0187756	14.7207	9.56267	8.11604	4.40251	7.38574	5.54574	3.17293	6.77247	3.19278	6.52145	8.63743	5.97967
Stat5b	1.40872	2.69932	3.14055	14.7931	13.9048	11.0846	16.5742	20.9196	22.4777	25.8114	29.2497	34.9538	38.8697	30.6341	38.53
Stk19	3.5006	5.60481	9.1248	3.23195	4.2596	6.77793	5.11723	4.08885	6.23421	4.89133	4.35824	7.07745	5.90367	4.39747	7.51732
Stk3	6.70429	9.05684	3.84814	13.8834	13.5338	6.75764	16.1233	20.1488	12.2274	19.0121	20.6067	12.7263	14.6469	18.5413	12.3066
Stx17	0.789668	0.412355	0.544954	3.0427	1.48283	2.0983	4.36412	1.58523	3.88908	5.43488	1.8369	4.72064	5.66474	2.72177	5.55482
Syne1	0.387936	0.344347	0.281485	0.150655	0.538751	0.292879	14.3947	6.66085	3.58469	11.7938	4.14131	2.54414	11.2287	6.80258	3.32727
Tap1	1.0529	1.08597	0.62485	5.34781	1.00099	2.30575	4.34542	2.01754	2.34606	3.62431	0.826776	2.11036	3.47893	1.19794	1.47006
Tcirg1	2.97517	2.61854	4.43453	5.4311	2.64979	6.56782	13.6403	4.2557	19.9721	14.7009	5.82431	15.9368	13.6658	2.78061	13.3984
Tfec	0.00856948	0.0277665	0	0.0150295	0.121563	0	31.3949	42.252	12.8812	26.7285	22.6294	7.73454	16.2994	11.4177	7.05492
Tgfb1	1.14035	1.16023	1.82696	21.1389	12.6405	27.1029	19.379	6.40644	16.4175	25.9275	10.3935	23.6886	43.867	24.557	35.6897
Thap7	3.89396	4.2887	7.94356	4.88227	5.32232	6.68265	8.38049	6.79557	9.2114	7.58675	7.433	10.423	8.01083	9.05703	10.1506
Thnsl2	2.8624	0.779953	1.1309	4.85702	2.1417	1.83133	6.08199	3.83349	3.69657	9.63431	4.53576	3.18822	6.13815	2.18535	2.29258
Tie1	0.0657875	0.218406	0.0281004	0.788068	4.91086	3.08519	157.437	221.549	192.13	115.354	123.061	113.655	37.5499	27.5343	48.096
Timm10b	7.54973	8.48639	15.8774	10.9381	11.2602	19.705	18.7949	18.978	32.8293	17.3622	13.9234	22.5218	16.3808	15.5128	21.4854
Tlcd2	1.69642	0.97333	1.32084	2.53108	1.01881	3.00185	4.31405	0.778837	4.58058	5.12318	0.845598	3.73418	4.43338	0.899817	2.6086
Tm6sf1	0.648154	0.365927	0.479225	1.20465	1.57098	1.15003	11.2373	13.5563	10.4714	4.15468	5.59121	3.44561	4.19012	3.49863	1.54777
Tmc8	1.28252	1.07135	1.75595	1.37936	0.622465	1.39363	3.71838	1.06891	1.42778	2.34898	0.661953	1.37243	2.56454	1.64488	1.34479
Tmem140	0.12827	0.367279	0.354447	0.646569	1.22231	0.472549	1.73523	2.66414	3.36437	1.39695	3.17833	2.79176	2.49654	2.62458	2.01122
Tmem158	0.153116	0.385679	0.429533	1.34513	1.30754	2.31701	3.65118	2.64876	8.38872	7.55392	7.03555	13.4046	4.95644	5.43274	8.9771
Tmem164	5.1596	1.57763	2.00752	21.3666	17.5785	24.4632	56.2655	53.667	51.2988	48.4209	41.5233	37.5188	45.2781	38.1604	37.0314
Tmem170b	2.55358	2.5904	1.81447	3.22887	2.78585	1.34909	5.54826	6.68419	4.70514	5.45841	6.77891	4.62254	5.75321	7.4158	5.44186
Tmem176a	0.155381	0.0413292	0.168306	12.7431	5.33897	4.83385	11.7559	6.82312	17.4604	15.0843	11.6786	13.6256	7.42684	8.31451	7.04843
Tmem176b	0.046605	0.0962768	0.0291448	8.44476	5.49912	3.45285	12.9956	11.0217	19.0203	17.1079	13.8897	13.853	6.06373	12.076	8.79173
Tmem203	1.38727	1.66228	3.17132	3.55469	2.8348	4.64415	3.73191	2.91842	6.22394	4.50249	3.70118	5.14201	4.27484	3.93994	6.39374
Tmem205	5.25871	4.30942	5.47691	13.0808	7.35099	10.5126	14.5228	6.83659	16.0284	15.2314	4.07789	12.3705	11.6057	5.30222	10.8393
Tmem8b	0.23736	1.02687	0.467195	1.45489	3.30118	1.36797	1.13921	2.85916	1.21754	0.88899	3.1572	1.4067	0.896474	2.4614	1.57753
Tmtc2	0.0521618	0.0497896	0.0504241	0.574711	1.06662	0.542516	8.11743	7.10475	6.29381	7.62328	5.39568	3.43974	5.10933	6.43457	3.83183
Tmub1	0.974632	5.53727	3.54311	1.68797	4.92869	4.30804	1.94046	4.12295	3.53805	1.82987	4.1501	4.16568	2.61116	4.88602	4.76517
Tnfaip2	0.277431	0.306534	0.108526	5.02108	3.69255	2.30259	97.2593	32.4811	74.2441	77.734	18.3053	40.0395	13.7656	5.21926	8.74143
Tnfaip3	0.429926	0.544562	0.486331	0.805573	1.08581	1.36011	5.02201	4.83645	2.1175	3.90366	2.98717	1.93242	3.79503	2.66248	1.85591
Tnfaip6	0.180905	1.05422	0.307761	0	0.0275464	0	3.48118	11.0717	1.54706	4.06432	4.36284	1.32527	1.46801	0.282819	0.359581
Tnni1	0.205149	0.232345	0.477946	4.20126	1.57227	1.30383	7.5671	3.07136	12.0721	8.65525	6.27159	17.9256	11.7107	21.404	13.6155
Tor1aip1	4.09709	4.30329	5.38904	7.1509	8.2732	9.31542	14.7091	15.1902	12.9732	14.2727	13.8493	6.51472	15.7291	15.1969	11.5094
Tpra1	4.05389	3.31852	4.52223	8.46084	6.83159	11.0523	8.18528	8.44558	14.512	5.81245	6.54883	13.2293	7.15052	7.58083	13.1024
Trappc5	6.2244	8.73137	13.2306	11.8643	10.7292	15.5188	12.6007	11.9538	17.7629	15.936	16.9342	22.1595	15.1417	14.2213	20.8344
Trim54	0.180589	0.26613	0.260153	0.117724	0.242713	0.684777	0.790927	2.92964	2.89436	0.949435	3.56951	3.78459	0.628733	1.66581	3.08255
Trpc6	0.0027317	0	0.0294694	0.342855	0.760145	0.268263	1.11571	5.0023	2.52674	1.95054	7.30424	5.90309	0.883812	3.64403	3.23231
Trpt1	0.837655	1.46536	1.60303	3.86446	3.69623	4.08326	1.46716	3.08414	2.65588	1.83206	3.05439	2.85204	2.9649	3.90686	2.88417
Tsga10	0.71817	3.58967	0.626646	0.8981	5.57407	1.14069	1.40364	5.49714	2.10969	2.14324	7.87581	1.99332	2.3313	7.49517	3.17136
Tspan14	14.9805	18.7096	10.1399	13.0501	25.2321	17.5107	40.3972	28.6727	55.7118	69.3643	33.6723	35.5784	44.6998	26.2338	17.157
Tssk6	0.618502	1.77335	6.29832	0.700688	2.11301	2.24998	1.08131	2.04918	2.30351	0.935285	1.70785	2.87776	1.18275	2.24437	2.83957
Ttc39a	0.779162	0.48948	0.499453	6.03991	2.74323	4.00199	4.28281	1.76019	3.14826	3.17091	1.81486	2.95629	7.26277	5.03398	4.37028
Ttc39aos1	0.0537512	0.0571508	0.0473177	1.82882	1.62793	1.435	1.09765	1.51116	2.38333	0.896464	1.27235	1.51441	1.45077	3.21612	2.3693
Ttyh3	3.14188	8.79799	4.18021	8.58604	12.422	11.7084	22.9	35.5436	26.7543	15.4704	28.6911	23.4213	13.1906	18.25	16.052
Tysnd1	5.13418	5.68316	9.16882	7.00471	7.35373	12.8825	9.1838	9.19127	14.2369	9.77097	11.6209	20.5918	13.191	10.669	18.1508
Ubash3b	0.220596	0.249367	0.0160237	2.18411	5.31046	2.26503	23.3714	33.6567	29.2757	36.667	35.9382	35.6673	57.1045	59.7849	33.8592
Unc5c	0.0183748	0.0551624	0.01736	24.9315	11.0426	2.98376	11.2574	45.6252	26.6618	25.2142	67.3122	44.7493	16.9886	34.2936	42.3054
Uqcrq	5.06599	7.00965	15.7517	3.82631	3.5809	10.0853	7.81736	6.65048	10.0376	8.38629	6.12005	11.4174	9.61131	7.3354	13.8422
Usp25	5.7513	5.0262	1.92824	13.4665	18.1009	9.60562	14.4488	17.2877	9.53544	12.8648	15.9195	11.1095	17.8424	25.3283	13.4135
Vaultrc5	0.727636	0.4824	2.22405	1.77516	0.80447	1.77832	6.3851	2.03705	4.02405	5.54753	1.56125	10.9631	4.60948	1.41136	7.10973
Vrk2	4.25457	1.31144	2.18249	6.52996	2.60501	2.64704	8.06298	5.99983	3.79281	11.6512	5.54041	4.86698	12.3888	5.7158	6.2172
Wnk4	0.118633	0.208822	0.204916	5.35759	6.43776	3.79111	10.8806	4.37588	13.1673	5.46795	7.11059	12.9298	9.20781	7.72796	11.7513
Wnt2	0	0	0	5.18202	6.7219	5.64293	1.2897	2.26807	2.24028	2.05976	3.98902	3.42663	3.91322	9.09655	4.77002
Wnt2b	0.464317	0.609043	0.778841	2.31534	5.97053	9.39622	2.30136	1.93793	1.78844	1.91391	1.84039	1.7665	1.47961	1.93985	1.74053
Zbtb11os1	1.03284	0.753036	4.95756	1.62352	2.46145	4.05165	2.01726	1.82604	4.2431	2.49754	2.55709	5.97038	2.81945	4.04948	4.40969
Zc3hav1l	1.93977	1.99527	1.35545	17.9721	13.1141	6.13359	11.5095	12.1663	9.13195	8.79753	11.3517	7.92158	8.03576	7.18517	6.96188
Zfp36	5.70129	11.5459	6.71017	2.40842	2.88043	4.01224	18.4172	16.5983	16.7027	22.0932	16.094	17.2767	26.6513	18.2622	22.2344
Zfp523	1.84524	3.50766	3.81803	5.19105	8.39021	9.24467	6.09759	8.05504	9.1203	6.60202	9.4246	10.2547	6.82469	9.0248	10.1848
Zfp580	0.993109	1.75079	3.08927	1.8305	1.65492	3.37199	1.49557	1.43955	3.26146	1.12896	1.70412	3.22973	1.8247	1.86331	3.37517
Zfp608	2.18934	3.46253	1.02674	4.84899	14.0878	12.922	21.4041	25.7828	21.2384	29.5848	28.1476	22.9799	17.6837	17.9151	19.7545
Zfp628	0.882682	1.9481	3.14474	1.50782	1.70143	3.71517	2.43548	2.65481	4.2076	2.79477	3.14126	5.76062	3.41302	3.70432	5.43176
Zfp668	3.43899	4.44055	7.54048	3.70524	4.82193	8.06879	5.27696	5.48797	7.79882	5.59322	6.45654	8.74669	6.19831	6.10493	8.76229
Zfp771	1.44473	1.30301	6.19671	1.47543	1.85441	6.36823	2.85974	3.56342	5.96489	3.03508	3.78276	9.28272	3.28523	3.61913	6.74444
Zfp865	1.58845	3.15492	4.92926	3.68509	4.05898	8.56435	4.39599	4.06131	7.02895	3.57492	4.1201	9.87156	4.58908	4.58426	8.48062
Zfp9	0.0530541	0.0536223	0.0633556	1.1188	0.75183	0.79336	8.08534	6.38116	4.03729	3.80782	2.37097	1.47269	2.11769	0.965493	0.885279
Zfpm1	0.673515	2.70481	1.05545	36.0234	38.9719	38.9733	55.2116	38.5339	68.5825	45.6778	57.9795	95.7704	99.4413	95.6574	98.8222
Zfx	6.25535	13.0746	11.9726	11.9596	12.0908	10.2798	12.2346	13.1354	6.36907	11.7462	14.3813	5.64968	13.9314	13.886	8.40515
Zkscan3	9.0408	9.09525	6.71504	18.3925	17.7974	11.1391	17.8416	16.0953	17.0058	19.7541	12.7297	7.58921	19.0847	16.5975	16.9549
Znhit2	3.93218	4.75621	10.5908	4.1532	5.77408	9.05333	5.19581	4.2831	8.3228	4.84409	4.64227	10.3789	5.30753	4.75206	8.67669
Znrf1	3.47653	5.44163	11.3506	8.02127	7.39663	13.7892	10.8724	7.36553	21.0094	6.72766	7.67857	14.8914	8.53646	8.09694	5.33777
Zscan2	0.502679	1.02694	0.548356	4.61253	5.28069	5.8243	3.45078	3.74332	3.73579	3.76843	5.08117	5.69862	2.52437	3.94451	5.17598

## Sheet: cluster 1.1
Cluster 1 subcluster 1 92 genes
Suplementary Figure 4E
Gene	E14WT_ESC_FPKM	Sp1DDBD/DDBD_ESC_FPKM	Sp3-/-_ESC_FPKM	E14WT_Flk_FPKM	Sp1DDBD/DDBD_Flk_FPKM	Sp3-/-_Flk_FPKM	E14WT_HE1_FPKM	Sp1DDBD/DDBD_HE1_FPKM	Sp3-/-_HE1_FPKM	E14WT_HE2_FPKM	Sp1DDBD/DDBD_HE2_FPKM	Sp3-/-_HE2_FPKM	E14WT_progenitor_FPKM	Sp1DDBD/DDBD_progenitor_FPKM	Sp3-/-_progenitor_FPKM
1500011K16Rik	3.46797	5.9182	11.3512	4.03642	3.25242	4.58657	4.99992	4.23649	8.48047	6.51815	5.92558	12.9165	5.16559	7.41006	9.67104
2310009B15Rik	1.56168	1.15641	3.77324	3.27059	2.29015	6.69515	5.48568	2.29925	6.49949	5.64983	3.44256	6.73028	4.56852	3.57802	7.10521
2700081O15Rik	3.99746	3.58463	6.82603	4.23594	5.99723	7.51255	4.7742	7.26337	9.73055	5.59178	6.72402	8.61425	5.65078	6.29097	7.67688
2810410L24Rik	0.0635259	1.30174	1.03126	0.762924	0.950918	1.22089	1.21274	1.18402	3.49382	1.31925	2.1626	3.09774	0.751111	1.53377	3.14785
2810428I15Rik	18.6876	28.5884	64.1474	25.3863	21.5257	57.5248	40.4722	33.9239	62.4892	37.9476	37.0889	77.5966	44.041	44.0481	57.3248
4930404N11Rik	0.956665	4.16953	7.09067	4.12463	4.78405	10.237	2.24081	2.77057	2.91687	2.1917	3.29696	5.4387	3.36186	4.74991	4.80478
4930413G21Rik	0.0266323	0.0446249	2.61631	0.653256	0.39302	3.31105	0.804252	0.399008	2.87654	0.441869	0.580429	3.83119	0.802273	1.21796	2.15378
4930539J05Rik	0.395342	1.46547	6.66889	1.21665	0.748495	4.54575	1.5246	1.32114	5.71059	1.52798	2.86679	5.36585	1.5296	2.40688	3.94193
Acads	13.3513	12.425	20.8468	19.7735	12.8387	16.8413	21.683	9.04476	18.6007	21.2217	7.89194	20.1611	27.0703	11.6781	21.7347
Akt1s1	7.59245	10.173	16.2374	7.48801	8.94495	17.8102	13.23	12.6312	21.079	10.2469	14.7515	25.5353	11.8317	12.5827	20.7594
Ascc2	16.6046	16.3416	14.9604	15.9882	11.4704	12.3962	22.1308	8.21311	15.0496	22.6061	8.85319	15.3159	25.6934	12.249	17.2112
Bbc3	3.19753	6.3884	8.37436	4.18252	2.03712	5.53944	8.78811	7.11388	12.0584	8.77717	7.36475	14.1792	10.5384	8.54857	10.6397
Bmyc	0.426201	1.19445	3.89674	2.13115	2.35745	7.51512	3.5237	2.79065	8.51681	2.13163	3.05301	8.75065	2.69258	2.35553	6.26567
Ccdc28b	2.50225	3.54261	5.42765	6.06042	7.17978	8.57702	7.10988	7.79357	8.27119	8.40202	7.73978	7.48812	7.95649	7.90454	10.2844
Cers4	6.81483	2.37963	7.40597	15.9507	2.30431	11.3786	14.0687	0.675721	15.0871	13.6918	0.518648	12.0141	14.34	1.63847	13.479
Cpped1	3.39102	1.7886	2.62424	4.95525	1.79573	2.08551	7.728	0.937586	1.28113	7.51477	0.690311	1.61192	7.41306	1.77494	2.20605
Crlf2	0.305749	0.971806	2.87731	1.08111	1.2819	4.53792	3.04335	2.41709	4.87909	2.23494	1.64027	5.83118	2.49322	2.07245	3.6664
Cyp4f13	1.41237	0.77638	1.40244	3.48304	0.0966646	1.04154	3.26385	0.333619	2.02698	2.22187	0.624517	1.33513	2.66294	0.327965	1.38251
Dera	22.4474	10.7186	24.6889	21.8186	16.401	24.9342	26.9597	10.7458	29.6749	25.8381	9.61493	26.6531	26.3201	16.2815	27.049
Dhrsx	1.22467	1.06313	3.00129	1.83125	2.13546	4.34984	3.37033	2.89211	3.73659	2.79634	2.8876	5.08181	3.2592	2.89575	3.76998
Dpm3	4.08983	10.4555	15.4353	14.5102	7.39452	19.5496	17.4057	9.1071	26.0131	21.336	11.316	33.5518	22.1475	13.3865	28.7954
Eci2	14.2577	10.7913	14.3113	19.4917	7.66846	21.265	27.6548	3.39494	22.9482	34.2391	2.54552	22.3523	35.8057	4.84041	29.3532
Emc10	9.96819	17.1625	21.5051	13.9282	14.4449	25.5039	13.8604	13.0401	22.6063	12.9196	18.4794	28.7874	15.494	15.7144	25.9162
Fdx1l	10.8201	21.0774	26.4923	29.0368	16.7232	31.8662	28.2993	28.3817	32.482	32.532	27.8851	43.0433	33.8718	30.9467	38.4251
Fzd10	2.7168	3.63936	6.24949	4.95529	13.5471	12.1868	8.77374	19.5172	27.3737	17.3992	37.2098	51.2768	4.90406	8.89013	22.9855
Hes6	5.81669	7.43794	9.01715	5.11134	5.45194	10.7111	7.40992	7.29979	11.0312	8.50862	7.7041	14.4271	11.7653	8.18989	14.8586
Hist1h2ad	27.3834	56.7693	313.86	91.0769	66.3417	363.355	70.2456	54.4357	240.723	91.4074	88.0162	352.582	103.757	133.784	236.065
Hist1h2af	16.2054	31.3071	275.345	38.571	26.3203	281.21	46.6651	30.1862	186.659	60.4619	50.3494	291.481	72.974	89.7588	177.095
Hist1h2ag	25.0374	37.769	166.155	45.2126	41.5105	217.142	39.2237	32.4767	144.088	62.5478	53.9122	216.456	62.5377	75.5766	145.015
Hist1h2ah	19.0107	34.2713	215.03	49.5332	41.1308	289.504	44.0591	32.788	163.771	59.3245	52.8711	256.476	66.2694	79.9697	165.824
Hist1h2ai	27.2687	51.8892	312.401	99.8723	68.8263	405.641	88.4849	59.7124	274.831	105.921	92.4344	415.015	109.656	134.843	261.701
Hist1h2ak	35.5343	67.606	340.222	108.488	76.2552	424.403	96.0522	62.5766	281.262	107.627	100.996	400.585	146.451	155.934	276.223
Hist1h2al	6.0411	12.4777	75.1527	21.9475	15.377	141.348	21.179	14.4079	62.313	23.9587	20.8457	90.0382	41.0549	33.7203	64.2208
Hist1h2an	15.5879	26.569	170.195	32.1179	28.7501	222.111	32.7072	26.5389	110.915	37.7767	39.0015	181.243	42.5408	54.4896	102.927
Hist1h4a	118.501	237.256	935.277	364.984	274.976	1032.9	340.766	208.93	944.618	466.104	354.41	1190.7	458.484	498.498	842.819
Hist1h4b	66.1469	109.567	471.563	158.435	123.994	457.997	149.775	99.6211	357.519	202.021	166.07	460.841	222.929	250.51	381.467
Hist1h4c	100.265	192.31	695.967	278.119	241.536	808.381	320.909	202.287	699.827	422.124	296.022	829.708	452.705	444.121	654.997
Hist1h4d	346.559	680.508	1591.48	869.221	737.059	2258.62	879.154	673.936	1669.04	1035.44	870.202	1848.54	984.863	1075.54	1513.87
Hist1h4h	84.6893	160.161	955.982	337.885	216.782	1118.28	267.173	210.31	894.171	380.504	308.198	1176.57	395.732	422.118	820.715
Hist1h4k	86.3924	197.158	861.856	268.188	232.764	966.622	259.005	180.702	608.096	368.985	294.501	804.518	390.641	434.749	594.561
Hist2h2aa1	21.5009	12.5782	403.139	73.1269	40.7563	503.475	133.851	57.2349	314.841	126.056	69.0091	278.524	105.551	138.958	204.06
Hist2h2ac	24.8384	35.2972	173.331	49.2731	45.3855	210.632	57.8551	46.1493	167.984	78.0099	63.9234	228.677	78.7207	102.537	177.473
Hist2h3b	16.6299	25.4422	211.94	34.731	31.4288	285.907	55.779	36.7386	209.083	73.9388	53.6419	291.925	94.2715	84.8551	204.462
Hist2h3c2	20.5644	15.5616	123.451	40.1472	32.4423	334.468	49.2081	20.8295	131.344	84.0519	44.8886	158.019	118.825	74.1636	134.304
Hmg20b	8.7237	21.3097	18.0591	9.47112	14.4222	17.183	17.4597	21.7251	22.3331	13.0738	19.5215	21.8739	13.7151	16.241	17.1809
Hps1	7.91375	10.154	9.16809	8.49837	5.46934	8.62691	9.82179	5.01941	5.81807	12.2344	4.78023	7.64551	9.19329	4.29932	5.67821
Ier2	22.0526	33.2663	71.184	18.5302	21.3878	45.0876	35.5113	28.7149	55.662	42.4157	36.2706	65.6366	35.7775	23.1975	46.5568
Ino80b	5.89393	6.81978	13.3121	4.71933	5.21588	9.24482	9.25976	9.66316	15.0562	12.9926	10.5623	20.7034	11.5304	11.1946	15.6755
Junb	6.69269	13.0858	24.7871	9.11839	8.59319	26.9803	48.5074	33.4348	59.872	36.8768	29.4209	54.7093	26.7911	15.6247	25.9096
Jund	2.17251	6.98523	19.9549	4.36495	4.61647	9.63982	11.8851	10.7268	28.6444	14.0418	2.12714	27.1521	8.71632	10.4498	17.7692
Lypla2	10.5356	12.5116	20.6001	13.3225	13.1518	27.7515	28.7315	18.6043	33.8258	20.8272	19.2782	33.6889	23.551	14.6191	26.0227
Macrod1	0.608386	1.02187	1.36995	3.29878	1.16853	4.13901	2.11012	2.18455	4.18485	1.79725	1.85103	4.50165	3.07875	2.62245	4.55967
Map3k10	1.30964	1.3321	3.14294	2.68519	2.42827	5.57948	4.56188	3.82782	6.61838	3.71009	3.9253	7.53849	3.87349	3.09167	6.3255
Mblac1	0.436699	0.6007	1.48455	1.48821	1.73684	2.81002	1.28868	1.26524	2.3213	1.51608	2.14393	2.02661	1.52733	2.74781	3.88938
Med25	22.2692	30.3896	44.8835	24.9829	30.1648	50.2858	25.5107	23.3442	43.2681	23.3001	26.812	44.4004	27.7265	25.7562	40.4793
Mrpl53	15.9973	20.6145	34.4269	26.4221	26.1733	40.6647	23.5572	18.2861	33.2942	25.9708	24.5808	38.5072	31.0968	31.6361	42.5329
Nat2	1.62475	0.614929	1.78775	2.69675	0.987363	2.52173	2.65531	0.470085	2.5727	3.50416	0.747631	3.50398	3.39714	0.628476	3.97393
Ndufaf8	7.3628	6.87766	16.0684	7.35451	5.6414	12.7199	11.2061	7.15687	17.1243	13.029	8.96145	22.1475	12.9847	12.3638	17.5484
Nfkbil1	1.21794	3.79735	7.39899	3.07566	3.1037	5.94566	3.45064	4.0179	6.54373	3.39336	5.97729	8.45732	3.05691	5.64168	6.66506
Oaz1	3.60111	3.75419	8.44898	3.49389	3.43159	6.80725	5.3291	3.5684	5.83905	5.97361	4.30153	5.12478	5.63845	4.97331	5.79229
Pgls	18.6984	24.3705	39.3046	49.3829	44.9083	79.8676	64.8317	53.537	91.9543	56.882	61.575	109.265	63.5171	59.0916	89.3935
Pigyl	5.65385	11.4874	11.4671	5.03481	6.5852	12.6556	7.11511	8.18444	10.7884	8.41041	8.88424	12.8546	9.88878	14.3949	13.1453
Rbfa	18.3743	11.6793	25.7793	14.6088	2.4741	14.8832	23.6068	2.41542	20.4598	25.4591	2.595	25.825	34.2499	4.89723	27.8678
Rpl36	340.841	587.584	832.378	767.645	561.409	854.206	697.613	542.924	815.803	748.395	631.15	837.725	749.753	643.843	777.841
Rplp1	871.347	1347.16	1784.64	1214.45	1017.57	1648.67	1309.16	1179.82	1892.66	1347.76	1263.9	2127.57	1359.01	1318.77	1988.06
Scand1	0.0321537	0.090114	6.89805	1.99615	0.703322	12.7861	5.14324	3.24486	12.0908	2.41665	3.32846	18.7453	3.55282	3.23757	7.49158
Sco2	0.906401	1.53421	3.22862	2.46867	1.83911	4.6324	3.47567	3.96702	4.1453	3.16347	3.10422	4.91426	2.97071	2.1934	4.34508
Sf3b5	34.5985	43.9012	87.1904	39.6403	35.5273	74.5211	48.9064	31.4852	67.2147	50.7341	41.1945	86.9617	63.4135	44.868	76.6597
Slc22a17	1.18982	1.02785	2.62591	7.21303	4.7109	9.22832	4.95955	4.63216	10.5478	4.03543	3.69283	7.18304	3.891	3.14974	6.91054
Snora47	1.92122	3.88294	6.25246	3.74852	5.46715	5.72469	3.30739	9.11507	8.79615	10.0599	5.54527	9.30281	4.27408	4.49838	6.65277
Snord55	0	1.74854	16.9087	1.64183	1.57663	10.8779	1.27774	1.67676	5.32431	2.13168	1.54542	16.7243	1.02015	1.20044	10.7037
Spata5l1	1.63012	1.74414	4.68771	2.53159	2.76998	8.06497	2.30003	2.75614	4.72891	2.86793	3.03478	7.58027	2.711	2.43987	5.8979
Sppl2b	3.36549	5.52872	5.69585	4.52204	7.19561	9.81533	5.76786	5.09338	8.19739	6.81846	6.59233	11.656	7.21691	7.36316	10.5994
Ssbp4	12.7061	26.1789	42.9597	22.7375	24.3505	43.5378	41.2626	43.633	74.7455	35.5757	43.9329	75.8553	25.1587	25.6734	40.0005
Stk19	3.5006	5.60481	9.1248	3.23195	4.2596	6.77793	5.11723	4.08885	6.23421	4.89133	4.35824	7.07745	5.90367	4.39747	7.51732
Timm10b	7.54973	8.48639	15.8774	10.9381	11.2602	19.705	18.7949	18.978	32.8293	17.3622	13.9234	22.5218	16.3808	15.5128	21.4854
Tlcd2	1.69642	0.97333	1.32084	2.53108	1.01881	3.00185	4.31405	0.778837	4.58058	5.12318	0.845598	3.73418	4.43338	0.899817	2.6086
Tmc8	1.28252	1.07135	1.75595	1.37936	0.622465	1.39363	3.71838	1.06891	1.42778	2.34898	0.661953	1.37243	2.56454	1.64488	1.34479
Tmem203	1.38727	1.66228	3.17132	3.55469	2.8348	4.64415	3.73191	2.91842	6.22394	4.50249	3.70118	5.14201	4.27484	3.93994	6.39374
Tmub1	0.974632	5.53727	3.54311	1.68797	4.92869	4.30804	1.94046	4.12295	3.53805	1.82987	4.1501	4.16568	2.61116	4.88602	4.76517
Tpra1	4.05389	3.31852	4.52223	8.46084	6.83159	11.0523	8.18528	8.44558	14.512	5.81245	6.54883	13.2293	7.15052	7.58083	13.1024
Trappc5	6.2244	8.73137	13.2306	11.8643	10.7292	15.5188	12.6007	11.9538	17.7629	15.936	16.9342	22.1595	15.1417	14.2213	20.8344
Trim54	0.180589	0.26613	0.260153	0.117724	0.242713	0.684777	0.790927	2.92964	2.89436	0.949435	3.56951	3.78459	0.628733	1.66581	3.08255
Tssk6	0.618502	1.77335	6.29832	0.700688	2.11301	2.24998	1.08131	2.04918	2.30351	0.935285	1.70785	2.87776	1.18275	2.24437	2.83957
Uqcrq	5.06599	7.00965	15.7517	3.82631	3.5809	10.0853	7.81736	6.65048	10.0376	8.38629	6.12005	11.4174	9.61131	7.3354	13.8422
Zbtb11os1	1.03284	0.753036	4.95756	1.62352	2.46145	4.05165	2.01726	1.82604	4.2431	2.49754	2.55709	5.97038	2.81945	4.04948	4.40969
Zfp580	0.993109	1.75079	3.08927	1.8305	1.65492	3.37199	1.49557	1.43955	3.26146	1.12896	1.70412	3.22973	1.8247	1.86331	3.37517
Zfp668	3.43899	4.44055	7.54048	3.70524	4.82193	8.06879	5.27696	5.48797	7.79882	5.59322	6.45654	8.74669	6.19831	6.10493	8.76229
Zfp771	1.44473	1.30301	6.19671	1.47543	1.85441	6.36823	2.85974	3.56342	5.96489	3.03508	3.78276	9.28272	3.28523	3.61913	6.74444
Zfp865	1.58845	3.15492	4.92926	3.68509	4.05898	8.56435	4.39599	4.06131	7.02895	3.57492	4.1201	9.87156	4.58908	4.58426	8.48062
Znhit2	3.93218	4.75621	10.5908	4.1532	5.77408	9.05333	5.19581	4.2831	8.3228	4.84409	4.64227	10.3789	5.30753	4.75206	8.67669
Znrf1	3.47653	5.44163	11.3506	8.02127	7.39663	13.7892	10.8724	7.36553	21.0094	6.72766	7.67857	14.8914	8.53646	8.09694	5.33777

## Sheet: cluster 4.1
Cluster 4 subcluster 1 35 genes
Suplementary Figure 4E
Gene	E14WT_ESC_FPKM	Sp1DDBD/DDBD_ESC_FPKM	Sp3-/-_ESC_FPKM	E14WT_Flk_FPKM	Sp1DDBD/DDBD_Flk_FPKM	Sp3-/-_Flk_FPKM	E14WT_HE1_FPKM	Sp1DDBD/DDBD_HE1_FPKM	Sp3-/-_HE1_FPKM	E14WT_HE2_FPKM	Sp1DDBD/DDBD_HE2_FPKM	Sp3-/-_HE2_FPKM	E14WT_progenitor_FPKM	Sp1DDBD/DDBD_progenitor_FPKM	Sp3-/-_progenitor_FPKM
1700017B05Rik	8.53281	5.35077	9.69317	12.7105	10.8663	18.3761	46.4923	31.0805	39.8252	19.576	7.52534	16.51	12.2155	4.94417	9.71748
2200002D01Rik	2.47763	1.85163	2.95244	1.20968	0.583835	1.19681	6.27432	0.576708	1.85454	3.41124	0.379332	2.10622	2.88727	0.472309	1.77295
4930487H11Rik	2.02239	2.63215	1.51871	1.09338	2.20909	3.1716	6.87723	4.97773	5.77304	3.61861	1.4782	1.59627	0.923314	0.00705762	1.24213
Amigo2	3.11336	0.761147	1.6653	2.29353	2.12396	3.31419	6.55122	5.57965	7.3946	4.09143	3.31806	4.27767	1.60494	1.6135	3.24227
Azin2	2.07258	2.27132	2.06932	2.55148	1.66274	2.26891	3.72903	3.08744	1.53879	3.1859	1.66479	2.4713	2.50181	1.13598	2.04479
C1qtnf6	0.225687	0.0961163	0.363565	0.592741	0.162301	0.210074	6.16204	0.309818	3.37474	5.39016	0.224468	2.49953	0.895654	0.00705762	0.458813
Cd59a	0.731971	0.693261	0.608671	2.86523	2.17589	6.52465	19.2904	4.69072	19.0502	11.9618	1.4408	14.2316	3.16608	0.496061	9.41432
Ddit4l	2.18008	1.39293	1.44473	2.18132	0.211802	0.588302	4.06062	1.46669	1.77453	3.79171	0.936942	1.71264	1.37359	0.356125	0.7339
Endod1	1.48755	0.717346	1.48713	0.798119	0.38137	0.951421	10.6982	2.97895	4.17735	4.60846	1.27421	1.69171	2.67538	1.01048	1.36353
Ghdc	3.33806	0.856942	3.83778	3.63776	0.50981	2.21841	5.54021	1.6606	2.59522	4.15966	0.890747	2.54358	4.48748	1.55273	2.29258
Gramd1a	10.0591	9.19819	11.9945	9.74326	3.14859	7.28101	24.1343	13.7301	20.2691	16.202	6.30613	10.6249	9.08064	2.0665	6.66526
Gstk1	3.10542	2.51231	2.14915	4.00181	1.82786	3.20814	12.5032	0.436926	16.0051	13.8482	0.616171	10.5652	5.41386	1.06703	3.15062
Hyal1	2.39291	2.44475	2.46248	2.95113	1.2554	1.99457	5.82386	1.41429	4.52257	3.94099	0.839533	3.09362	1.60385	0.860215	1.49872
Id1	21.7355	23.5224	52.7942	37.3925	37.0182	96.2457	105.394	59.1894	98.1397	46.3384	21.3476	33.5497	12.5103	8.41885	10.0255
Myl9	7.60995	4.77553	6.32053	6.61726	4.42595	5.16841	40.813	9.40351	22.3705	18.4599	6.19184	20.7191	13.8992	3.28567	10.987
Neurl2	1.15734	1.53768	2.97378	1.66495	1.8082	3.24376	3.46785	2.40149	3.95926	2.33538	2.67633	3.87388	1.67633	1.43436	4.01009
Nfkb2	5.15051	4.19952	6.06648	7.26978	6.44666	10.4445	18.7568	14.9524	17.5909	9.93373	9.27133	11.927	8.01584	3.31951	7.4314
Nt5c	17.9142	12.2357	18.3131	20.2815	12.9347	21.2792	51.5551	28.1343	35.1573	38.4203	19.5427	31.2012	30.2707	13.5244	19.0788
Nudt14	4.86568	6.95739	6.84476	5.66899	4.24692	3.78509	9.77629	3.94982	14.1975	6.17702	4.81823	10.5691	6.82844	4.65486	6.03557
Pdlim1	32.7191	30.0224	31.6932	11.9766	8.1775	11.1422	86.0275	27.5841	77.7437	64.4721	21.2686	42.3761	14.5203	7.84137	9.35856
Plpp3	4.03186	4.44243	4.63567	4.41431	5.65933	9.62495	7.85067	5.07715	8.29975	6.88381	3.31097	7.13409	4.23372	2.77066	5.16406
Renbp	21.863	18.8874	19.2305	21.2373	4.71948	23.3458	46.9718	1.29893	45.5287	30.0816	0.872321	26.3594	19.7539	0.793128	18.0713
Ripk3	7.13259	3.91726	9.48497	7.40936	4.82519	12.4885	21.2813	5.18777	23.1725	16.4101	2.98246	11.717	8.14582	2.37405	4.80586
Rmrp	7762.04	4629.9	12779.1	6053.93	5094.05	12779.1	11550.3	7243.62	12779.1	11550.3	7707.77	12779.1	8936.56	7243.62	12779.1
Rpph1	2445.23	4195.08	10321.5	4165.76	2507.99	10321.5	11550.3	7136.27	10321.5	11550.3	7313.8	10321.5	7013.81	7518.84	10321.5
Sac3d1	8.88399	8.96872	16.6549	8.33696	9.97053	15.8489	11.3643	11.2302	16.0272	9.79689	13.1428	21.1964	10.0835	11.2105	17.8055
Spaca6	1.54705	1.23248	1.88789	1.89596	3.45803	4.10867	3.10046	3.43033	2.69871	2.489	2.75374	2.5273	1.44589	1.99034	2.70854
Sqstm1	72.9423	55.7032	53.2427	60.3314	47.5115	44.6527	303.109	146.342	153.913	186.972	90.7264	96.8854	121.538	65.1667	68.7125
Stap2	2.62122	1.44774	2.20979	3.74837	1.47273	3.29657	7.44763	4.64671	7.19559	4.23744	2.56612	3.35159	1.62488	0.652012	1.29286
Stat6	11.1382	5.38198	7.21324	11.7747	8.13437	10.4494	20.1987	7.35187	17.605	15.2765	4.18757	10.7946	13.1172	3.04607	6.0579
Tmem159	2.24143	0.938369	1.70376	3.09543	0.54309	3.47001	16.0469	0.00172359	10.3698	9.91117	0.00155065	5.51181	5.49692	0.00705762	3.46062
Tpgs1	1.9387	2.66372	15.1051	2.2409	1.51049	9.22415	5.7169	3.92643	11.9508	4.42079	3.57795	12.3522	3.15303	4.13997	9.579
Tpm2	9.00395	5.12921	7.48533	16.1682	5.45196	9.21741	43.0252	5.52444	6.92873	16.5869	2.57889	6.85479	14.5012	2.00118	5.02502
Ubb	49.8295	47.4437	55.2125	39.6486	45.8497	49.8707	62.3445	51.6648	53.4877	55.4426	48.0713	158.078	40.8041	44.3807	48.6962
Vps53	12.4696	8.9955	9.47658	9.42842	7.22599	7.94874	19.4991	9.66022	12.1174	19.6708	9.35835	11.8616	15.442	9.81815	10.2814
