# Supplementary material for: Robust hematopoietic specification requires the ubiquitous Sp1 and Sp3 transcription factors
Source: Epigenetics Chromatin. 2019 Jun 4;12:33. doi: 10.1186/s13072-019-0282-9 (PMC6547542; doi:10.1186/s13072-019-0282-9)
Supplement: Supplementary file 3 — Additional file 3. Dataset 2 - Grouping analysis of RNA-seq data and ChIP-seq data. [file 13072_2019_282_MOESM3_ESM.xlsx]

## Sheet: Figure4C Groups
Figure4C. Grouping Analysis of differentially expressed genes between WT and either Sp1DDBD/DDBD or Sp3-/- in ESC
Downregulated in both									Downregulated in Sp1DDBD/DDBD / no change in Sp3-/-								no change in Sp1DDBD/DDBD / downregulated Sp3-/-								Upregulated in Sp1DDBD/DDBD / Downregulated in Sp3-/-								Downregulated in Sp1DDBD/DDBD / Upregulated in Sp3-/-								Upregulated in Sp1DDBD/DDBD / no change in Sp3-/-								No change in Sp1DDBD/DDBD / upregulated in Sp3-/-
Group 1	73 genes								Group 2	149 genes							Group 3	130 genes							Group 4	5 genes							Group 5	3 genes							Group 6	134 genes							Group 7
gene	WT_FPKM	Sp1DDBD/DDBD_FPKM	Sp3-/-_FPKM	Sp1DDBD/DDBD_logFC	Sp3-/-_logFC	diff_group1			gene	WT_FPKM	Sp1DDBD/DDBD_FPKM	Sp3-/-_FPKM	Sp1DDBD/DDBD_logFC	Sp3-/-_logFC	diff_group2		gene	WT_FPKM	Sp1DDBD/DDBD_FPKM	Sp3-/-_FPKM	Sp1DDBD/DDBD_logFC	Sp3-/-_logFC	diff_group3		gene	WT_FPKM	Sp1DDBD/DDBD_FPKM	Sp3-/-_FPKM	Sp1DDBD/DDBD_logFC	Sp3-/-_logFC	diff_group4		gene	WT_FPKM	Sp1DDBD/DDBD_FPKM	Sp3-/-_FPKM	Sp1DDBD/DDBD_logFC	Sp3-/-_logFC	diff_group5		gene	WT_FPKM	Sp1DDBD/DDBD_FPKM	Sp3-/-_FPKM	Sp1DDBD/DDBD_logFC	Sp3-/-_logFC	diff_group6		gene
Alox5ap	3.12436	0.0487332	1.03041	-4.43821	-1.51217	2.92605			Gpx2	3.57514	0.304871	4.24178	-3.18226	0.240487	3.42275		Hist2h2aa2	9.42907	10.0739	0.0100598	0.094468	-6.43598	-6.53044		Usp26	12.6983	43.2437	1.94623	1.75987	-2.64492	-4.40478		Rplp2-ps1	16.1377	1.57015	35.6387	-3.2813	1.13813	4.41944		Serpina3m	0.378921	3.47267	0.150921	2.89914	-0.932556	-3.8317		Scand1
Platr5	4.37555	0.0903166	0.908504	-4.55559	-2.14985	2.40574			C330024D21Rik	11.0484	1.07756	8.30435	-3.24296	-0.407623	2.83534		AF357426	8.28582	5.02951	0.0217619	-0.70913	-6.10582	-5.39669		Ripk2	4.62132	11.5401	1.56005	1.30184	-1.50796	-2.8098		Ly6a	4.21353	1.41729	11.2085	-1.50738	1.39047	2.89785		Acta1	1.7434	4.65563	0.286664	1.36726	-2.25322	-3.62048		Hist2h2aa1
Prelid2	14.4967	1.94858	6.91978	-2.83295	-1.05615	1.7768			Pttg1	45.7884	6.68802	41.8035	-2.75707	-0.131057	2.62601		Meg3	19.7628	21.4155	0.482427	0.115306	-5.09185	-5.20715		Chac1	3.01444	6.52467	0.993817	1.08887	-1.5096	-2.59848		Arhgap45	4.4818	1.44326	9.67572	-1.56994	1.09329	2.66322		Myl3	0.2098	4.14397	0.293235	3.776	0.344054	-3.43195		Hist1h2ao
Gm12794	4.50737	0.460205	1.57515	-3.03992	-1.45965	1.58026			Tmem254c	3.76303	0.303031	2.18858	-3.26077	-0.755284	2.50549		Rian	47.1369	39.5187	1.341	-0.253733	-5.03478	-4.78104		Acss2	4.18223	9.71211	1.69289	1.1962	-1.25607	-2.45227										Rhox13	0.807636	4.46342	0.750772	2.32993	-0.0933422	-2.42327		Myh6
Hpn	3.85567	0.496529	1.67422	-2.72926	-1.15674	1.57252			2210409E12Rik	5.52929	1.21561	7.36623	-2.09722	0.407426	2.50465		AF357359	31.9672	27.7305	1.07669	-0.204435	-4.76829	-4.56386		Svip	3.05323	6.44789	1.35251	1.0542	-1.11828	-2.17248										Tsga10	0.71817	3.58967	0.626646	2.17302	-0.171149	-2.34417		Snord55
Ripk1	6.29577	0.990086	2.99777	-2.55268	-1.04589	1.50679			Ubash3a	4.48057	0.47503	3.04456	-2.99382	-0.54267	2.45115		DQ267102	7.04659	6.67412	0.267076	-0.0772235	-4.2831	-4.20588																		Sp4	2.76313	10.5369	2.18703	1.89341	-0.32412	-2.21753		Hist1h2af
Gm8624	4.90888	0.242256	0.716065	-3.87134	-2.61773	1.25361			Rprl2	21.4042	5.12173	22.5393	-2.04202	0.0742145	2.11623		AF357425	8.34869	7.6709	0.330556	-0.120645	-4.29445	-4.17381																		Igf2	3.42534	9.77637	2.05222	1.48622	-0.711935	-2.19815		Hist2h3b
Nnat	9.78167	1.61846	3.8417	-2.52364	-1.32594	1.19771			Dnd1	5.34061	1.68356	7.30875	-1.60901	0.44546	2.05447		Rtl1	4.37706	3.73499	0.166471	-0.223326	-4.0705	-3.84717																		Txndc16	1.59694	4.90759	1.04494	1.56118	-0.567658	-2.12884		Rps6ka4
Gm5039	4.77072	0.931631	1.94915	-2.23921	-1.24911	0.990101			Gng10	5.95545	1.36055	5.91166	-2.05173	-0.0104708	2.04126		AF357355	6.99249	5.95439	0.354022	-0.228311	-3.96546	-3.73715																		Amot	4.19911	8.85912	2.10286	1.05932	-0.964659	-2.02398		Hist2h3c2
Acadl	6.50185	1.53651	2.95783	-2.01225	-1.11036	0.901887			Ghdc	3.33806	0.856942	3.83778	-1.84509	0.19579	2.04088		Lars2	8667.65	5163.25	484.701	-0.747351	-4.16019	-3.41284																		4930447C04Rik	5.72812	16.0969	4.01414	1.47462	-0.50244	-1.97706		Pcsk1n
Gm2022	4.44348	0.902863	1.75964	-2.17967	-1.28878	0.890896			Lhpp	5.02484	0.863555	3.8119	-2.41107	-0.389638	2.02143		DQ267100	7.18082	3.66576	0.290744	-0.951161	-4.2198	-3.26864																		Tnc	1.54826	5.86714	1.50869	1.8561	-0.0350561	-1.89115		Hist1h2an
Gm38431	4.83678	0.0381332	0.147456	-5.15944	-4.31833	0.841109			Platr26	3.93701	1.52817	6.25543	-1.31003	0.654701	1.96473		Sp3	41.4429	43.4333	4.77255	0.0675186	-3.09185	-3.15937																		Tmem30b	1.93256	4.41359	1.128	1.15098	-0.726985	-1.87796		Hist1h2ah
Dnah8	6.86377	1.66712	2.90708	-1.97847	-1.2115	0.766963			Crabp2	6.81604	0.83932	3.54098	-2.88026	-0.92562	1.95464		Mest	32.6698	49.4328	8.05871	0.596016	-2.00595	-2.60197																		Gm3264	4.87197	11.6974	3.17959	1.24658	-0.6003	-1.84688		D130020L05Rik
Sec14l2	3.98439	0.969335	1.71763	-1.93341	-1.16806	0.765347			Ptprj	4.54122	0.933547	3.87299	-2.1669	-0.224281	1.94262		Fndc3c1	6.74324	3.97039	0.581173	-0.749512	-3.32859	-2.57907																		Serpinf1	1.61942	4.34292	1.17754	1.36959	-0.428552	-1.79814		Hist1h2ai
Irak3	9.53612	2.51312	4.31971	-1.88268	-1.1245	0.758178			Aard	6.54851	1.06803	4.35032	-2.50895	-0.57912	1.92983		Uty	7.32321	11.3504	2.13931	0.625284	-1.72899	-2.35427																		Mdm4	13.4738	35.1043	10.0437	1.37493	-0.420229	-1.79516		Hist1h4h
Gm5662	11.2751	3.02849	4.93658	-1.86234	-1.17536	0.686978			Dmc1	3.73559	1.025	4.09882	-1.76952	0.130535	1.90005		Gm20716	13.1546	21.2678	4.08684	0.688947	-1.66256	-2.35151																		Rab11fip5	1.4291	3.71913	1.01009	1.32056	-0.462013	-1.78257		Hist1h2ap
Zdhhc2	3.11946	0.896386	1.49797	-1.69204	-1.01058	0.681466			Slc5a11	6.29323	1.57422	6.05525	-1.93305	-0.0547271	1.87832		Sema6a	3.68978	3.48889	0.646112	-0.0785747	-2.34465	-2.26607																		Fbln2	2.75984	10.5202	3.01249	1.8928	0.122133	-1.77067		Zbtb11os1
LOC109729085	3.17621	0.752631	1.26111	-1.94203	-1.26725	0.674785			Mt2	75.0661	31.9711	117.238	-1.22881	0.642515	1.87132		Xlr3a	4.85611	2.7393	0.49281	-0.803673	-3.06357	-2.25989																		Tspan8	0.894158	3.87951	1.11513	2.00105	0.289564	-1.71148		H1fx
Gm2016	11.2017	2.97881	4.78937	-1.8761	-1.20882	0.667278			Dhrs4	8.79197	4.12958	14.6975	-1.07199	0.734779	1.80677		Car3	3.64771	5.13443	1.07651	0.482022	-1.6715	-2.15352																		Gpc3	19.7847	58.6238	18.0078	1.56229	-0.13505	-1.69734		Tpgs1
Pnma5	8.24099	0.552113	0.906376	-3.67702	-3.05105	0.625975			Slc47a1	3.03255	0.594543	2.30085	-2.1732	-0.383796	1.78941		Peg10	48.62	86.1716	19.3827	0.824374	-1.32232	-2.1467																		Klhl15	1.51352	4.63525	1.37072	1.55323	-0.133683	-1.68691		Prr7
Gbe1	3.65211	1.00548	1.56991	-1.76303	-1.16793	0.595101			Ap1g2	4.93633	2.10789	7.47312	-1.1897	0.588515	1.77822		Gbp2b	6.75549	3.5413	0.781403	-0.912804	-2.95938	-2.04658																		Tmem59l	1.65906	4.50453	1.33595	1.38825	-0.2928	-1.68105		Itpka
Gm21304	27.8538	3.14889	4.72221	-3.10503	-2.53528	0.569747			Hpdl	5.25606	2.36215	8.25021	-1.12126	0.640641	1.7619		Epha1	5.39834	6.63948	1.64321	0.293641	-1.65725	-1.95089																		Dynlt3	3.41965	7.56739	2.35109	1.1233	-0.522012	-1.64531		Jakmip1
Gm20767	7.05907	1.48066	2.23918	-2.17924	-1.61377	0.565474			Nqo1	13.8266	4.30554	14.5447	-1.66045	0.0725381	1.73299		Gm12191	4.57062	7.60194	1.92427	0.721609	-1.20621	-1.92782																		Smc1b	3.38898	7.52743	2.35177	1.12839	-0.50898	-1.63737		Hopx
Bin1	3.06291	0.978272	1.42573	-1.55253	-1.05175	0.500777			Gjb5	7.23468	3.09615	10.1899	-1.1984	0.488427	1.68683		Cdh2	3.57036	3.67801	0.921912	0.0417048	-1.84465	-1.88635																		Slc9a5	2.36778	4.92665	1.53493	1.02638	-0.593989	-1.62037		Hist1h2ak
Gm4027	3.88281	0.927645	1.3453	-1.95444	-1.46242	0.492027			Ccdc14	13.801	4.02985	13.1931	-1.75102	-0.0645042	1.68652		Tspan7	6.46846	7.19956	1.97425	0.152253	-1.66296	-1.81522																		Qsox1	1.9224	3.99051	1.23769	1.01621	-0.596332	-1.61254		Rn4.5s
P4ha2	6.77168	1.76471	2.51454	-1.88171	-1.39411	0.487606			Des	3.14862	0.707542	2.45887	-2.00822	-0.344318	1.6639		Serinc5	6.1745	8.8358	2.48488	0.510096	-1.2794	-1.7895																		Ddit3	7.70661	19.4228	6.30424	1.32239	-0.28567	-1.60806		Hist2h2ac
Plpp2	6.01193	2.05963	2.84212	-1.50084	-1.05477	0.44607			Etnk2	3.1835	1.43006	4.72549	-1.10165	0.55544	1.65709		Lpar6	4.55925	7.42695	2.10357	0.691966	-1.08025	-1.77222																		Stag3	14.4012	32.7393	11.0453	1.17925	-0.379736	-1.55898		Ier5l
F3	4.67611	1.47573	1.98536	-1.59981	-1.19554	0.404273			Dact2	3.51845	1.52294	5.004	-1.15676	0.496259	1.65302		Garnl3	3.27944	4.42793	1.23214	0.422065	-1.34304	-1.76511																		Pakap	1.95418	6.10496	2.04958	1.59486	0.0654883	-1.52937		Hist1h4j
Fam129a	6.17211	1.52149	2.04343	-1.95163	-1.54903	0.402599			Slfn9	9.28332	2.79859	8.98274	-1.69475	-0.0469705	1.64778		Pxdn	6.75288	7.18676	2.08774	0.0885668	-1.64727	-1.73584																		Bgn	1.17595	6.57226	2.23662	2.38661	0.872854	-1.51375		Zfp771
Vash2	3.88206	1.30944	1.74751	-1.49839	-1.10794	0.390453			Bicdl1	5.47209	2.28112	7.35797	-1.22657	0.420566	1.64714		Eif2s3y	29.5531	43.1121	13.0898	0.543253	-1.16876	-1.71201																		Pycr1	4.98566	10.991	3.81181	1.12489	-0.378599	-1.50349		Hist1h2ag
Mboat1	3.05206	0.966892	1.29698	-1.56288	-1.17398	0.388898			Myo1f	3.83394	1.23165	4.02458	-1.56276	0.0682727	1.63103		Prom1	6.80891	7.9835	2.42456	0.226523	-1.45243	-1.67895																		Mlf1	3.64946	9.06296	3.13202	1.28913	-0.214244	-1.50338		4930539J05Rik
Map2	3.88668	1.1577	1.5223	-1.6644	-1.29715	0.36725			Ccdc3	3.10366	0.819419	2.72603	-1.80093	-0.180942	1.61998		Psmb8	3.24662	2.13909	0.607793	-0.579793	-2.24131	-1.66151																		Gm38509	1.58463	4.87388	1.68497	1.56194	0.0834719	-1.47847		Hist1h4b
Gm8764	19.3145	1.33429	1.71404	-3.75873	-3.41985	0.338876			Lipt2	4.44361	1.32714	4.28259	-1.67071	-0.0520565	1.61865		Kcnj3	3.80863	4.64956	1.41152	0.281133	-1.37066	-1.65179																		Arap3	1.55514	3.30108	1.12126	1.03904	-0.438582	-1.47762		Hist1h2ae
Znf41-ps	9.86673	3.62267	4.59693	-1.42078	-1.0854	0.335379			Cers4	6.81483	2.37963	7.40597	-1.47957	0.118346	1.59791		Car4	7.39384	10.7833	3.36736	0.538345	-1.11187	-1.65021																		Upk3bl	1.43014	3.35552	1.14174	1.17524	-0.301303	-1.47654		Tmem238
Tmem164	5.1596	1.57763	2.00752	-1.64853	-1.3194	0.329122			Got1l1	5.77303	1.16963	3.74285	-2.2097	-0.611927	1.59777		Gbp2	9.21568	5.30088	1.64235	-0.786467	-2.41863	-1.63216																		Dennd4a	3.02193	7.50504	2.63434	1.28452	-0.191246	-1.47577		Hist2h4
Zfp951	9.52329	3.43612	4.24641	-1.44436	-1.14671	0.297656			Xaf1	4.28331	0.948721	3.05219	-2.06339	-0.475668	1.58772		Sord	17.1129	21.1033	6.91181	0.300796	-1.29563	-1.59643																		Afap1	2.2568	4.6677	1.62248	1.01646	-0.452345	-1.46881		Hist4h4
Dusp3	7.61458	2.09588	2.45013	-1.81279	-1.59702	0.215768			Vegfc	6.15515	2.16657	6.62426	-1.46453	0.104331	1.56886		Anxa3	8.61709	5.32723	1.72566	-0.68363	-2.25543	-1.5718																		Dopey2	4.15872	9.18635	3.30999	1.12469	-0.320651	-1.44534		Hspa1b
Lrrc31	3.94952	1.35907	1.57356	-1.47271	-1.27483	0.197874			Hormad2	5.07524	1.912	5.81294	-1.36299	0.192251	1.55525		Snora15	9.69303	13.5708	4.59639	0.481271	-1.0602	-1.54148																		Evi5l	0.791882	3.07252	1.07382	1.83071	0.396293	-1.43441		Grrp1
Crybg3	10.1812	4.22628	4.74692	-1.24881	-1.08487	0.163943			Gatsl3	25.6316	7.81727	22.6747	-1.70047	-0.176113	1.52436		Grb10	31.9332	18.9843	6.57783	-0.747185	-2.26212	-1.51493																		Agtrap	6.2634	19.1373	7.11563	1.59604	0.181328	-1.41471		Hist1h4c
Zscan4d	9.89189	2.68136	2.98921	-1.84497	-1.69352	0.151447			BC028528	4.16596	1.07767	3.24655	-1.85694	-0.350196	1.50674		Prtg	8.5967	10.6924	3.88535	0.311482	-1.12576	-1.43724																		9530077C05Rik	1.68192	3.94538	1.41934	1.18284	-0.229989	-1.41283		Hist2h2ab
Arhgap10	7.19859	3.18652	3.4937	-1.15106	-1.02215	0.128912			Zic2	8.46068	3.55268	9.98538	-1.22877	0.236467	1.46524		Mum1l1	3.98424	4.13955	1.51046	0.0538439	-1.3426	-1.39644																		Chd3	3.23788	8.15334	3.03236	1.30605	-0.0916838	-1.39773		Rprl3
Zfp229	14.5352	6.10834	6.6876	-1.23716	-1.10847	0.128694			Jam2	27.5667	5.99426	16.4019	-2.18263	-0.745517	1.43711		Lpp	4.45798	5.20161	1.94547	0.218038	-1.15596	-1.374																		Ulbp1	2.55462	5.41893	1.99507	1.05588	-0.341512	-1.39739		Hist1h2ab
Gpx7	4.59694	1.98779	2.16881	-1.16974	-1.04978	0.119958			Lgals3	16.7107	6.26549	16.9628	-1.40104	0.0214696	1.42251		Adgrl2	8.19818	9.41031	3.57473	0.196697	-1.17516	-1.37186																		Plekhg2	3.87725	10.0546	3.8219	1.35229	-0.020219	-1.37251		Hist1h3d
Gm10324	18.0172	7.37432	8.01201	-1.27735	-1.15923	0.118118			Prcd	3.62979	0.822721	2.23705	-2.01513	-0.674405	1.34072		Sh3bgrl	6.76608	6.66783	2.51628	-0.0207932	-1.39197	-1.37118																		Axl	1.72506	3.82644	1.43262	1.10528	-0.251942	-1.35722		Tssk6
Zscan4f	21.3859	6.42064	6.93264	-1.72031	-1.61125	0.109052			Actn3	14.1201	4.87077	12.4231	-1.51639	-0.183334	1.33305		Rnf130	7.03698	6.11598	2.31289	-0.199332	-1.56455	-1.36522																		Vwf	1.26889	3.23059	1.20311	1.28277	-0.0710503	-1.35383		Romo1
Nin	3.75982	1.46547	1.5603	-1.30194	-1.21709	0.0848488			Optn	5.71718	1.8234	4.73237	-1.59666	-0.267589	1.32907		Map3k15	4.07217	3.41502	1.27128	-0.247265	-1.60527	-1.35801																		Gm6710	2.79859	6.33715	2.44105	1.15107	-0.189925	-1.34099		Hist1h3h
Cnbp	151.392	69.421	73.2279	-1.12372	-1.0468	0.0769131			St3gal4	3.52307	1.6754	4.31945	-1.02907	0.286655	1.31572		Txnrd3	4.65758	4.46763	1.68772	-0.0587804	-1.41211	-1.35333																		Gpx1	55.6018	132.866	52.7378	1.25526	-0.0761525	-1.33142		Kank4
Arhgef26	3.11568	1.29445	1.35242	-1.20542	-1.14666	0.0587613			Ppic	9.32059	3.25129	8.06342	-1.4911	-0.206643	1.28446		Spink1	17.1975	16.1357	6.31348	-0.0913905	-1.43138	-1.33999																		Prss23	1.5901	3.65656	1.42195	1.1523	-0.151186	-1.30349		Gdf1
Sept6	6.13911	2.54278	2.61543	-1.23929	-1.20016	0.0391246			Tcfl5	21.3815	5.61342	13.7188	-1.91067	-0.636461	1.27421		Usp25	5.7513	5.0262	1.92824	-0.190867	-1.52853	-1.33766																		Zcwpw1	12.7196	26.2119	10.6948	1.03737	-0.248016	-1.28538		Hist1h3b
Zscan4b	8.81095	2.11322	2.13903	-2.00943	-1.99271	0.0167284			Obsl1	5.39507	1.71521	4.23695	-1.598	-0.341457	1.25655		Colec12	4.28248	2.88033	1.08391	-0.556275	-1.88818	-1.33191																		Pdp1	2.6218	5.40055	2.16451	1.01502	-0.265358	-1.28038		Hist1h4i
Zscan4a	11.4544	2.86563	2.89818	-1.96204	-1.94629	0.0157482			Plekhb1	5.70343	1.72962	4.26813	-1.66536	-0.409891	1.25547		Zfp433	7.42949	6.57839	2.60644	-0.173053	-1.47615	-1.3031																		Snord72	6.28981	13.5959	5.56077	1.0999	-0.174775	-1.27467		Snord23
Zscan4c	14.5536	3.97578	4.00417	-1.84611	-1.83609	0.0100161			Agpat2	12.9744	5.55771	13.1349	-1.20845	0.0176042	1.22605		Tagln	22.9132	25.2557	10.2299	0.13985	-1.15563	-1.29548																		Copg2	18.4343	40.7544	16.7882	1.14029	-0.134184	-1.27448		Col9a2
Gm6763	11.026	0.586261	0.590831	-4.01904	-4.00946	0.00957416			Ephx2	23.6521	5.87222	13.8662	-1.99172	-0.766118	1.2256		Ppp3ca	3.87886	4.42619	1.76226	0.18594	-1.0953	-1.28124																		Cmc4	1.2523	3.38229	1.35808	1.36462	0.108655	-1.25596		Hist1h2ac
Gm21761	30.3048	11.5762	11.1107	-1.38073	-1.43942	-0.058684			Mthfsl	3.36039	1.60761	3.86504	-1.01896	0.196399	1.21536		Sgtb	5.56271	5.48739	2.20692	-0.0193184	-1.29553	-1.27621																		Mtmr10	2.73037	6.1199	2.54495	1.1359	-0.097748	-1.23365		Bmyc
Pgm2	8.83402	4.33562	4.12479	-1.01017	-1.08043	-0.0702569			Dera	22.4474	10.7186	24.6889	-1.05944	0.136737	1.19618		Cald1	11.3238	12.871	5.46781	0.183249	-1.03685	-1.2201																		Col5a2	1.2351	5.75664	2.39418	2.13312	0.901613	-1.23151		2310009B15Rik
Tom1l1	21.6205	7.92098	7.28997	-1.4372	-1.55541	-0.11821			Pcca	4.52263	2.01696	4.73661	-1.12672	0.0652832	1.192		Krt18	23.4468	18.0885	7.7099	-0.372503	-1.59215	-1.21965																		Tex11	5.50389	12.1748	5.13668	1.13119	-0.0977778	-1.22897		Hist1h3g
Aass	7.82161	2.35621	2.1301	-1.68936	-1.82869	-0.139329			Arl4d	7.68692	3.56	8.19222	-1.08921	0.0907042	1.17991		Invs	5.31638	4.85098	2.02755	-0.129614	-1.34814	-1.21852																		Spred3	1.39971	3.25397	1.33438	1.16118	-0.0642645	-1.22545		Aire
Gm21293	10.6262	0.252457	0.21632	-4.92754	-5.08361	-0.156065			Nefh	15.9266	4.38711	10.0158	-1.83661	-0.663851	1.17276		Krt8	23.5956	14.9072	6.36686	-0.658965	-1.87348	-1.21452																		Igsf23	1.60557	4.26948	1.80165	1.35721	0.157004	-1.20021		Scarna2
Zfp52	5.47209	2.14362	1.80914	-1.31239	-1.5453	-0.232906			Aldh9a1	33.1358	14.4923	32.7677	-1.18753	-0.0160696	1.17146		Gm10409	4.10071	4.18607	1.81303	0.0290198	-1.13477	-1.16379																		Reep6	3.81312	8.30503	3.55857	1.10293	-0.0970392	-1.19997		Tnfsfm13
Pnma2	6.55283	1.7817	1.4726	-1.82193	-2.08082	-0.258887			Tnfsf12	3.11082	1.35835	3.18328	-1.13861	0.0321974	1.17081		Cldn12	12.4278	11.9164	5.29366	-0.0601189	-1.21579	-1.15567																		Tef	4.70532	10.7868	4.7707	1.17988	0.019497	-1.16038		Hist1h3f
Enpp2	3.82661	1.19892	0.955696	-1.59597	-1.89509	-0.299122			Slc16a3	41.9964	14.2333	31.6591	-1.55432	-0.406529	1.1478		Ccnd2	7.02623	7.42145	3.30943	0.077872	-1.06361	-1.14148																		Kcnn1	0.79875	3.67386	1.6545	2.07005	0.965065	-1.10499		Prr5
Gm20594	6.55025	1.77801	1.37243	-1.8242	-2.17521	-0.351006			Ifnar2	3.53653	0.815958	1.8938	-1.98921	-0.867046	1.12216		Tmem47	8.65435	9.26411	4.23743	0.0971423	-1.01316	-1.1103																		Mobp	1.43918	4.09177	1.85738	1.44539	0.34676	-1.09863		Foxd3
Zfp981	59.5703	24.4683	19.1057	-1.28021	-1.63547	-0.355263			1700097N02Rik	5.5047	1.57075	3.52338	-1.74614	-0.6293	1.11684		Gm6654	4.12821	3.00273	1.34982	-0.446508	-1.54417	-1.09767																		Aig1	1.71603	4.89374	2.23919	1.45933	0.365217	-1.09411		Dancr
Igfbp3	21.038	8.72495	6.39338	-1.26018	-1.70279	-0.442619			Riox2	23.1265	11.0866	24.0342	-1.054	0.0553065	1.10931		Phldb2	3.17123	2.56731	1.16221	-0.294446	-1.37388	-1.07944																		Slc27a1	3.60834	12.8177	5.95399	1.80051	0.707113	-1.09339		Mocs3
Stk26	6.87908	2.32643	1.62968	-1.5242	-2.01253	-0.488334			Notum	13.0353	5.19252	11.307	-1.31142	-0.203521	1.1079		Erap1	3.98795	2.80861	1.2964	-0.491046	-1.54967	-1.05862																		Dgat2	2.61054	5.55115	2.55319	1.05996	-0.0308517	-1.09082		Scarna17
Dbndd1	4.80197	2.27208	1.533	-1.04721	-1.58584	-0.538629			Xkr5	8.92776	4.11893	8.95339	-1.09749	0.00409017	1.10158		Magohb	16.8322	16.3734	8.00759	-0.0396265	-1.06242	-1.0228																		Ybx2	2.79666	5.94882	2.75086	1.06227	-0.0229935	-1.08526		H2afx
Hist2h3c1	4.13773	1.17142	0.772389	-1.73685	-2.28025	-0.543396			Gm14288	5.34481	1.9001	4.19143	-1.44481	-0.343423	1.10138		Ikbip	5.26832	5.06975	2.4644	-0.0543773	-1.06585	-1.01147																		Rn45s	5094.05	12779.1	6053.93	1.32688	0.249054	-1.07783		Dhrsx
Cnn1	3.20362	1.46476	0.944622	-1.0781	-1.66107	-0.582965			Kyat3	6.01596	1.87304	4.07113	-1.63216	-0.552142	1.08002		Smpd1	3.03046	2.63405	1.27519	-0.195331	-1.18674	-0.991407																		Gpt2	21.1617	45.0492	21.3332	1.08644	0.0115861	-1.07486		Hist1h4f
OTTMUSG00000016609	8.36093	4.01274	2.47869	-1.04072	-1.71418	-0.673463			Dusp14	4.37685	1.94119	4.18006	-1.13307	-0.0648536	1.06822		Hspb11	5.93791	4.65456	2.30062	-0.344739	-1.33064	-0.985906																		Rasa3	3.23322	7.49456	3.52956	1.18805	0.122879	-1.06517		Utf1
Gstm5	7.56944	2.45623	1.46766	-1.5851	-2.29051	-0.705406			Cisd3	23.8905	8.21049	17.0103	-1.52946	-0.4876	1.04186		Cpne3	11.5602	10.1491	5.09294	-0.186087	-1.16697	-0.980881																		Tmem50b	5.06572	11.5237	5.45811	1.17003	0.105623	-1.0644		Rnu12
Eif3j1	24.0685	0.238307	0.0572069	-6.15865	-7.26432	-1.10567			Amigo2	3.11336	0.761147	1.6653	-1.89975	-0.864172	1.03558		LOC101056073	113.234	101.823	52.0336	-0.1531	-1.12029	-0.967194																		Cdc14b	5.06633	11.1023	5.27037	1.11659	0.0558822	-1.06071		Rasgrp2
Kif1a	5.90876	2.30565	0.92809	-1.32064	-2.5471	-1.22646			Gm14391	11.2405	3.47252	7.17976	-1.66647	-0.63952	1.02695		1700109H08Rik	3.01534	2.57693	1.27111	-0.218808	-1.18405	-0.96524																		Ttyh3	3.14188	8.79799	4.18021	1.45665	0.400851	-1.0558		Spata5l1
Krt19	10.4546	4.74614	1.88558	-1.12297	-2.41024	-1.28728			Fhod3	4.34456	1.59589	3.32803	-1.39	-0.374661	1.01534		Rcbtb2	7.12101	6.67523	3.46287	-0.0919311	-1.01916	-0.927231																		Neu1	3.00197	6.19829	2.9337	1.02178	-0.0321053	-1.05388		Gm5617
									Ccdc92b	4.15816	1.53606	3.18436	-1.38	-0.37462	1.00539		Gm13212	13.9373	12.0521	6.36976	-0.208063	-1.11748	-0.909421																		Timp2	1.57898	4.81237	2.26692	1.54883	0.495427	-1.05341		Snora26
									A630089N07Rik	7.56342	2.75102	5.58439	-1.42651	-0.430982	0.995529		Nucb2	6.56845	5.21766	2.80695	-0.326561	-1.19785	-0.871286																		Spsb1	2.64277	7.09508	3.48766	1.39138	0.387409	-1.00397		Bloc1s4
									Kbtbd11	4.08664	1.58734	3.25508	-1.31104	-0.319443	0.991597		Capn2	12.2641	10.3352	5.65042	-0.244702	-1.10442	-0.859714																		Ddx4	5.21874	11.09	5.48158	1.07305	0.0695909	-1.00346		Hist1h3i
									Gm8994	5.55647	1.42665	2.92603	-1.88954	-0.902474	0.987061		Raet1c	3.90264	1.90633	1.01652	-0.996391	-1.84194	-0.84555																		Lox	0.73911	4.6553	2.29379	2.5026	1.51236	-0.990242		Dlgap3
									Aldoc	8.66616	2.70771	5.43756	-1.64255	-0.662695	0.979856		Cpeb4	4.29912	3.38315	1.8413	-0.336825	-1.1802	-0.843372																		Zfand2b	5.69628	11.641	5.8839	1.01835	0.0459576	-0.972392		Rpph1
									Ier3	7.1697	3.34808	6.63709	-1.0761	-0.109771	0.966333		Snora69	9.91725	7.93045	4.48666	-0.318933	-1.12697	-0.808039																		Sgms2	1.53259	4.4089	2.20253	1.46561	0.496058	-0.969555		Mrpl52
									BC029722	4.30017	1.8399	3.68357	-1.18158	-0.217814	0.963767		Ccng1	84.7758	72.9652	41.7573	-0.216169	-1.01987	-0.803704																		Mybpc2	0.949726	3.78704	1.89347	1.88866	0.925265	-0.963392		Fam81a
									Rab15	4.72714	2.02356	4.02781	-1.18469	-0.225794	0.958893		Myd88	4.01321	3.46698	1.94987	-0.205562	-1.00473	-0.799171																		Olfr836	1.50085	3.22475	1.60741	1.05441	0.092973	-0.96144		Psmg4
									Rnaset2a	10.0437	4.46557	8.76857	-1.15172	-0.193815	0.957905		Ddx3y	10.4737	6.35865	3.65726	-0.711176	-1.49273	-0.781553																		Calb2	1.40561	3.05569	1.56446	1.06761	0.144708	-0.922904		Chpf
									Sned1	3.48018	1.1346	2.25183	-1.536	-0.606247	0.929749		Fam199x	3.0693	2.47899	1.40991	-0.297358	-1.0697	-0.772341																		Lmntd2	1.47735	3.93257	2.02767	1.3542	0.431773	-0.922427		Terc
									Csad	11.4255	5.59393	10.684	-1.01733	-0.0959337	0.9214		Herc3	5.04554	3.86118	2.21945	-0.377392	-1.14954	-0.772148																		Cep131	4.66395	11.463	6.17166	1.27929	0.39669	-0.8826		Rln3
									Marveld1	6.99689	2.89228	5.5506	-1.24594	-0.328784	0.917156		Zfp987	22.2562	18.8284	11.001	-0.240122	-1.00999	-0.769864																		Olfr924	1.19026	3.81608	2.03917	1.60175	0.729389	-0.872359		Rnaseh2c
									Acap1	6.26628	2.9239	5.55812	-1.07404	-0.170129	0.90391		Stc2	3.50439	2.476	1.41287	-0.484622	-1.25247	-0.767846																		Cpe	2.73784	7.62508	4.12633	1.44476	0.574612	-0.870144		Hist1h4d
									Neil3	3.40934	1.19015	2.26316	-1.44367	-0.570479	0.873187		Ccdc136	6.33916	3.26673	1.87882	-0.935526	-1.70223	-0.766705																		Ly6g6e	6.17745	15.0029	8.36094	1.26658	0.430639	-0.835937		Ndufaf8
									Pgm1	12.6066	5.56092	10.2608	-1.16647	-0.294443	0.872026		Patl2	4.40681	2.71519	1.56243	-0.678872	-1.43881	-0.759942																		Stard8	4.24116	11.1877	6.29815	1.3786	0.559575	-0.819025		Hist1h3a
									Gm13034	7.59492	3.51868	6.51226	-1.08844	-0.218762	0.86968		Hdx	3.44046	2.30972	1.34752	-0.555071	-1.29035	-0.735279																		En2	0.565328	3.37374	1.88782	2.38435	1.57905	-0.805301		Map3k10
									Gabarapl1	8.88473	3.93475	7.17848	-1.15499	-0.303838	0.851156		Syt14	4.14101	3.34177	1.96967	-0.301259	-1.03501	-0.733748																		5730408K05Rik	29.7737	75.6945	43.2902	1.34321	0.538493	-0.804722		2810428I15Rik
									Gm8300	5.66062	1.57883	2.92461	-1.77877	-0.929475	0.84929		Lipa	4.94096	2.76362	1.62762	-0.815858	-1.54491	-0.729052																		Lcat	1.71841	4.55625	2.59339	1.35649	0.566744	-0.789748		Id1
									Ak4	17.8787	6.92498	12.4635	-1.35572	-0.517046	0.838678		Dsp	8.80201	5.2549	3.13326	-0.733271	-1.46114	-0.727868																		Tnnt1	3.89007	8.04174	4.6511	1.02892	0.251847	-0.777073		Endog
									Crmp1	21.1391	6.90403	12.4211	-1.60046	-0.762364	0.838098		Hspa13	11.182	8.69331	5.21756	-0.359538	-1.08518	-0.725642																		Zfp36	5.70129	11.5459	6.71017	1.00538	0.231318	-0.774063		Uqcrq
									Tmsb15b1	4.71356	2.29208	4.16541	-1.00884	-0.17442	0.83442		Meioc	8.69932	5.07435	3.09269	-0.766014	-1.46262	-0.696604																		Col1a1	1.17044	4.08997	2.36265	1.72161	0.95488	-0.766731		E2f2
									Mep1b	4.91355	1.9712	3.54098	-1.27536	-0.461508	0.813856		Uba1y	5.04077	2.59038	1.57674	-0.934174	-1.61633	-0.682155																		Hey1	1.77345	3.90075	2.27728	1.09458	0.343618	-0.750959		Oaz1
									Soga3	4.48927	1.51788	2.73921	-1.50416	-0.692777	0.811381		Gm21312	3.66624	2.59318	1.58699	-0.483816	-1.15867	-0.674856																		Acta2	5.21334	11.3898	6.74717	1.11267	0.365891	-0.746779		Nfatc4
									Kif16b	7.6351	3.38355	5.9855	-1.15086	-0.346045	0.804816		Snord4a	21.2093	16.4024	10.2434	-0.368812	-1.04278	-0.673965																		Aim1l	1.44591	3.07913	1.79469	1.04017	0.293502	-0.746667		Nanos3
									Esyt3	3.33142	1.5906	2.84471	-1.02127	-0.22068	0.800592		Fnip1	16.4357	12.5684	7.92108	-0.384355	-1.04372	-0.659361																		Mettl7a1	2.27479	4.84646	2.85987	1.0586	0.317735	-0.740861		4930526I15Rik
									Dusp16	7.39814	3.53874	6.19534	-1.04309	-0.252247	0.790848		Snord1b	17.5925	12.2938	7.76543	-0.513515	-1.16954	-0.656022																		1810043G02Rik	2.36146	4.85249	2.86373	1.00864	0.267897	-0.740738		Tmem121
									Scrn1	3.26004	1.31734	2.35029	-1.24529	-0.455524	0.789765		Soat1	17.0618	12.0412	7.67614	-0.49929	-1.14207	-0.642782																		Pbx1	2.47384	5.09172	3.03764	1.01229	0.285755	-0.726534		Znhit2
									Pacs1	5.31579	2.44394	4.28467	-1.09011	-0.304701	0.785407		Zfp534	58.6138	43.5749	27.9171	-0.426895	-1.06739	-0.640495																		Efnb3	1.12937	3.86446	2.34113	1.6892	0.98963	-0.699574		Neat1
									Maoa	17.4712	5.9861	10.1171	-1.52962	-0.782226	0.747396		Slc35f5	5.54146	3.20933	2.0274	-0.76953	-1.40698	-0.63745																		B230311B06Rik	1.69967	4.85832	2.99878	1.46212	0.78397	-0.678153		Hist1h3c
									Rpl32l	8.63138	2.5669	4.30746	-1.71105	-0.986263	0.724782		Anxa4	7.6412	5.61534	3.57624	-0.437719	-1.07433	-0.636607																		Dbp	1.9223	4.79785	2.98907	1.27615	0.611174	-0.664979		Cnih2
									Spn	11.7901	5.78684	9.60754	-1.01419	-0.292579	0.721611		Gprc5c	5.26405	2.81156	1.82375	-0.881533	-1.4794	-0.597866																		Col2a1	1.6244	4.14487	2.57958	1.29963	0.635911	-0.663715		H2afj
									Rangrf	45.7084	22.7721	37.2669	-1.00203	-0.293852	0.708175		C330018D20Rik	3.00926	1.87946	1.22809	-0.651464	-1.22722	-0.575753																		Sertad3	4.12669	10.7793	6.82121	1.36398	0.711495	-0.652487		Zfhx2
									Vrk2	4.25457	1.31144	2.18249	-1.62536	-0.931923	0.693436		Nr3c1	4.90432	3.4392	2.29235	-0.499753	-1.06475	-0.564995																		Cpne5	3.71694	10.9655	7.03036	1.53559	0.901559	-0.634029		Ier2
									Pla2g16	3.20895	1.34317	2.23152	-1.19713	-0.505103	0.692027		Snord91a	8.78835	6.19294	4.15901	-0.498181	-1.0614	-0.563218																		Eif4g3	13.6866	28.3737	18.3791	1.04636	0.422625	-0.623732		Dohh
									Mtmr1	3.21999	1.02739	1.71286	-1.5582	-0.872916	0.685283		Elovl4	3.73559	2.60425	1.75511	-0.504219	-1.04794	-0.543724																		Elk3	1.47634	3.27688	2.09696	1.09911	0.478926	-0.620185		Tmem160
									Ndrg2	13.2062	6.09798	9.8223	-1.10223	-0.423353	0.678877		Serpini1	4.18431	2.57304	1.73416	-0.68058	-1.22394	-0.543359																		Immp2l	1.92003	4.30999	2.79276	1.1264	0.518069	-0.60833		Erdr1
									Idnk	5.33825	2.56502	4.11602	-1.029	-0.367261	0.661736		Adgra3	16.7433	10.7634	7.44301	-0.632701	-1.15896	-0.526262																		Csf1	1.29557	3.31977	2.1512	1.29305	0.689841	-0.603205		Plk5
									Rps15a-ps6	12.7305	4.61263	7.21881	-1.44498	-0.809902	0.635076		Prrg4	19.3887	12.9226	8.94889	-0.581626	-1.10683	-0.525202																		Mad2l2	7.69035	16.0073	10.9683	1.04796	0.506678	-0.541279		Znrf1
									Htra1	5.37664	1.90012	3.00214	-1.4532	-0.820027	0.633176		S100a13	7.54432	4.65245	3.2097	-0.685719	-1.20769	-0.521968																		Mpst	6.75707	16.746	11.5717	1.29674	0.767348	-0.529392		Krt42
									Tnfsf13	5.91839	2.54154	3.94942	-1.188	-0.571663	0.616337		Lrrfip1	11.0985	7.69234	5.37593	-0.523183	-1.03214	-0.508952																		Dennd6b	2.617	5.71265	4.02272	1.09718	0.601584	-0.495598		Mrps12
									Tmem98	5.39004	2.41105	3.73292	-1.12852	-0.518373	0.610152		Amph	4.22729	2.67667	1.90306	-0.64011	-1.11126	-0.471146																		Zfp653	2.37721	5.71373	4.02669	1.23075	0.736269	-0.494478		Gm12260
									Pfkfb3	3.93691	1.37092	2.13114	-1.45654	-0.855473	0.601065		Car2	82.0039	52.8097	38.1399	-0.633919	-1.10237	-0.468452																		Ddah2	20.086	42.6401	30.5753	1.08224	0.603721	-0.478514		Snhg20
									Pkp2	27.9638	11.0502	16.7601	-1.33164	-0.735098	0.596539		Rap1gds1	13.2436	7.66532	5.57142	-0.781034	-1.23437	-0.453336																		Arhgap39	5.45507	11.6789	8.38462	1.08432	0.611043	-0.473282		Rps4l
									Fggy	4.56859	2.10156	3.20935	-1.08446	-0.49644	0.58802		Simc1	9.51681	6.20799	4.61723	-0.608379	-1.02762	-0.419239																		Rfx2	8.23964	16.7195	12.0543	1.01207	0.543411	-0.468663		Sco2
									Gm6402	3.68996	1.49686	2.26045	-1.24695	-0.683117	0.563831		Klk8	9.609	4.80768	3.60319	-0.98428	-1.39055	-0.406274																		Dact3	2.21573	6.20823	4.48672	1.44577	0.985996	-0.459773		Gm7325
									Eif2ak2	10.0511	4.23873	6.30772	-1.22629	-0.66375	0.56254		Gli3	3.98791	2.57346	1.92151	-0.612653	-1.01593	-0.403279																		Ncor2	5.19311	10.7352	7.90684	1.03354	0.597118	-0.436424		Bola1
									Nme2	493.494	210.372	309.569	-1.22969	-0.672596	0.557097		Ggnbp2os	3.19192	1.73306	1.30029	-0.844672	-1.23321	-0.388535																		Ppip5k1	2.832	5.81493	4.29398	1.01248	0.583646	-0.42883		Hist1h2bj
									Rcn1	14.6761	5.71664	8.4529	-1.345	-0.788778	0.556227		Zfp600	47.2469	24.0782	18.5104	-0.969563	-1.34716	-0.3776																		Pik3cd	4.82062	10.1125	7.61389	1.05342	0.648617	-0.404803		Snora78
									Ggt1	3.34825	1.43489	2.14295	-1.16773	-0.620464	0.547262		Eef1a1	11550.3	7243.62	5589.78	-0.673137	-1.04705	-0.373913																		Tecpr1	3.62452	8.3381	6.31868	1.17987	0.785224	-0.394641		Lcmt2
									Cdc25b	7.48679	3.29832	4.86368	-1.15867	-0.612078	0.546589		Prkra	7.15125	4.41379	3.41565	-0.683892	-1.04444	-0.360547																		Kcnc3	1.20298	3.14504	2.44016	1.31642	0.963109	-0.353315		Hist1h2bq
									Zfp948	6.26457	2.93971	4.32625	-1.06613	-0.523979	0.542153		Zfp980	59.1933	31.2523	24.4063	-0.919298	-1.27471	-0.355417																		Whrn	1.27786	3.13738	2.50777	1.2324	0.920393	-0.312011		Cuedc1
									Galk2	12.3962	5.75374	8.28023	-1.09406	-0.576427	0.51763		Rex2	59.1224	30.5282	24.0176	-0.951283	-1.29606	-0.344775																		Eya1	1.21783	3.09213	2.55717	1.27635	1.01172	-0.264628		Il17b
									Tpi1	195.767	87.9458	124.813	-1.15355	-0.648951	0.504595		Baz1a	14.5102	7.5205	5.96684	-0.939013	-1.26796	-0.328942																		Kcnh3	0.920316	3.1154	2.61433	1.65598	1.41158	-0.244404		Sf3b5
									Pfkfb1	4.33641	1.97189	2.83604	-1.09845	-0.595521	0.502926		Fstl1	21.7198	11.6204	9.29896	-0.896621	-1.21507	-0.318446																		Lipe	2.00404	4.42552	3.7324	1.10492	0.865088	-0.239835		2510003B16Rik
									Map7d3	7.45754	3.49635	4.92612	-1.07138	-0.588473	0.482911		1700095A21Rik	3.17829	1.68674	1.37356	-0.875614	-1.15364	-0.278023																		Arrdc2	5.70864	12.7596	10.9772	1.14658	0.931324	-0.215255		Rbmxl2
									Carmil1	7.95134	3.72702	5.18037	-1.07301	-0.608591	0.464418		Pgap1	8.68874	4.65668	3.94802	-0.885702	-1.11844	-0.232738																		Olfr26	1.01771	3.1751	2.75914	1.55099	1.35503	-0.195958		Mesdc1
									Ncoa7	5.56637	2.54348	3.50846	-1.09999	-0.651041	0.448945		Zfp992	22.2519	11.464	10.4098	-0.950753	-1.08866	-0.13791																		Dixdc1	1.38158	3.08119	2.68917	1.10243	0.912701	-0.189733		Tbcc
									Spata6	4.29015	1.93741	2.64393	-1.10754	-0.678027	0.429509																										Tjp3	3.52952	7.92862	7.13065	1.14537	0.994349	-0.151026		Msc
									Rps19-ps3	5.74307	2.14139	2.90836	-1.38233	-0.957748	0.424587																										Ubtd1	2.85514	5.8925	5.38844	1.01993	0.893172	-0.12676		Sema6c
									Ramp3	4.88764	2.09855	2.84143	-1.18181	-0.761838	0.419969																										Zfx	6.25535	13.0746	11.9726	1.05172	0.925689	-0.126028		4931428F04Rik
									Stat6	11.1382	5.38198	7.21324	-1.03565	-0.619834	0.415815																										Esrra	3.14501	6.50411	6.09258	1.02514	0.932319	-0.0928238		Ino80b
									Map2k4	23.2577	11.4835	15.3049	-1.01182	-0.600508	0.411314																																		BC051226
									Capn3	5.05182	2.31569	3.10983	-1.09265	-0.682585	0.410063																																		Hist1h2ba
									Top1mt	7.4939	3.49314	4.6614	-1.07959	-0.673456	0.406138																																		1500011K16Rik
									Zfp185	3.12985	1.29988	1.74722	-1.20617	-0.806113	0.400054																																		3010003L21Rik
									Sept10	9.18059	3.96653	5.18686	-1.19042	-0.811804	0.378616																																		Sssca1
									Upp1	169.517	83.7839	108.233	-1.01582	-0.646814	0.369001																																		Junb
									Ifi35	6.63028	3.11554	4.01107	-1.0656	-0.711153	0.354451																																		Ccdc124
									Sh3d19	12.3717	5.48192	6.8303	-1.15982	-0.847667	0.312155																																		Hnrnpa0
									P3h4	11.5517	5.58201	6.88817	-1.03607	-0.737552	0.298514																																		Ndufs7
									Bag3	4.28396	1.785	2.21466	-1.21767	-0.921435	0.296239																																		Timm10b
									Bend4	20.8119	10.2714	12.3754	-1.01172	-0.745233	0.266482																																		Tmem203
									Gm5803	4.96783	2.33293	2.75843	-1.05867	-0.826144	0.232528																																		2310040G24Rik
									Canx	279.896	138.725	159.931	-1.01213	-0.807052	0.205083																																		Pgp
									2410141K09Rik	50.8294	23.4379	26.3747	-1.11351	-0.943885	0.169627																																		Adat3
									Zrsr1	6.37736	3.09637	3.35678	-1.01897	-0.905976	0.112997																																		Thap7
																																																	Cdkn2a
																																																	Hist1h2bp
																																																	Zfp219
																																																	Rnf126
																																																	Tcp11
																																																	Zfp428
																																																	Zfp444
																																																	Foxp4
																																																	Pcbd2
																																																	Def6
																																																	Armc5
																																																	Nr2f6
																																																	Zfp580
																																																	Bmi1
																																																	Thap3
																																																	Dnajc30
																																																	Hspbp1
																																																	Fzd10
																																																	Zfp668
																																																	Metrn
																																																	Mrpl53
																																																	Hist1h2bc
																																																	Zbtb7a
																																																	Atn1
																																																	Nckap5l
																																																	Col13a1
																																																	Map1s
																																																	Srsf4
																																																	Ildr1
																																																	Bcl9l
																																																	1700019A02Rik
																																																	Ankrd9
																																																	Cd37
																																																	Hist1h2bf
																																																	Fbxl18
																																																	Bcl3
																																																	Stk19
																																																	2310039H08Rik
																																																	Tfap4
																																																	Pgls
																																																	Ubxn11
																																																	Snora47
																																																	Lrfn1
																																																	Akt1s1
																																																	Gm12992
																																																	Cdkn1b
																																																	Lpar5
																																																	Abhd17a
																																																	Zfp628
																																																	Sirt4
																																																	Gm4532
																																																	Josd2
																																																	Mppe1
																																																	Zfp865
																																																	Mxd3
																																																	Hist1h2bk
																																																	Fkbp1b
																																																	Mdfi
																																																	Rnf5
																																																	Cltb
																																																	Ccdc107
																																																	Cox6b2
																																																	Ccdc166
																																																	Ccdc28b
																																																	Clk2-scamp3
																																																	Tcf7l1
																																																	Trappc5
																																																	Irf2bpl
																																																	Efna2
																																																	Ccdc85c
																																																	Mrpl57
																																																	Abhd11os
																																																	Gtpbp6
																																																	Hist1h2bl
																																																	Med25
																																																	Jak3
																																																	Slc30a2
																																																	Sirt6
																																																	Msi1
																																																	Rai1
																																																	Rpl36
																																																	Pianp
																																																	Polr2l
																																																	Zbtb45
																																																	Atf6b
																																																	Zfp385a
																																																	Scarna8
																																																	Bad
																																																	Irf2bp1
																																																	Rnpepl1
																																																	Hist1h2bh
																																																	Exosc5
																																																	1190007I07Rik
																																																	Fkbp8
																																																	Bahcc1
																																																	Hist1h2be
																																																	Rplp1
																																																	Ctxn1
																																																	Mospd3
																																																	Hist1h2bg
																																																	Gm53
																																																	Smad6
																																																	Bbc3
																																																	Abhd8
																																																	Atp13a2
																																																	Fdx1l
																																																	Emc10
																																																	Atxn7l1
																																																	Zbtb12
																																																	Asic1
																																																	Slc9a1
																																																	Prx
																																																	Furin
																																																	Sphk2
																																																	Dennd4b
																																																	Cxxc5
																																																	Stat5b
																																																	Fam109a
																																																	Smox
																																																	Rps27
																																																	Casq2
																																																	Hist1h2bm
																																																	Zfp523
																																																	Adgrb1
																																																	Jmjd7
																																																	Dhx34
																																																	H2afy2
[truncated: 13 more columns]

## Sheet: Sup_fig4_F_Sp1_unique_targets
Sup_fig4_F_Sp1_unique_targets
Genes that are Sp1 specific targets in ESC in the 8 groups
Downregulated in both								Down in Sp1DDBD/DDBD / no change in Sp3-/-								no change in Sp1DDBD/DDBD / downregulated Sp3-/-								Upregulated in Sp1DDBD/DDBD / Downregulated in Sp3-/-								Downregulated in Sp1DDBD/DDBD / Upregulated in Sp3-/-								Upregulated in Sp1DDBD/DDBD / no change in Sp3-/-								No change in Sp1DDBD/DDBD / upregulated in Sp3-/-
Group 1	3 genes							Group 2	1 gene							Group 3	7 genes							Group 4								Group 5								Group 6								Group 7	18 genes
Gene	WT_FPKM	Sp1DDBD/DDBD_FPKM	Sp3-/-_FPKM	Sp1DDBD/DDBD_logFC	Sp3-/-_logFC	diff_group1		Gene	WT_FPKM	Sp1DDBD/DDBD_FPKM	Sp3-/-_FPKM	Sp1DDBD/DDBD_logFC	Sp3-/-_logFC	diff_group2		Gene	WT_FPKM	Sp1DDBD/DDBD_FPKM	Sp3-/-_FPKM	Sp1DDBD/DDBD_logFC	Sp3-/-_logFC	diff_group3		Gene	WT_FPKM	Sp1DDBD/DDBD_FPKM	Sp3-/-_FPKM	Sp1DDBD/DDBD_logFC	Sp3-/-_logFC	diff_group4		Gene	WT_FPKM	Sp1DDBD/DDBD_FPKM	Sp3-/-_FPKM	Sp1DDBD/DDBD_logFC	Sp3-/-_logFC	diff_group5		Gene	WT_FPKM	Sp1DDBD/DDBD_FPKM	Sp3-/-_FPKM	Sp1DDBD/DDBD_logFC	Sp3-/-_logFC	diff_group6		Gene	WT_FPKM
Ripk1	6.29577	0.990086	2.99777	-2.55268	-1.04589	1.50679		Sh3d19	12.3717	5.48192	6.8303	-1.15982	-0.847667	0.312155		Sgtb	5.56271	5.48739	2.20692	-0.0193184	-1.29553	-1.27621																										Snord55	0
Gm38431	4.83678	0.0381332	0.147456	-5.15944	-4.31833	0.841109										Gm10409	4.10071	4.18607	1.81303	0.0290198	-1.13477	-1.16379																										Hist2h3c2	20.5644
Eif3j1	24.0685	0.238307	0.0572069	-6.15865	-7.26432	-1.10567										Ccnd2	7.02623	7.42145	3.30943	0.077872	-1.06361	-1.14148																										Hist1h4b	66.1469
																Ikbip	5.26832	5.06975	2.4644	-0.0543773	-1.06585	-1.01147																										Tssk6	0.618502
																1700109H08Rik	3.01534	2.57693	1.27111	-0.218808	-1.18405	-0.96524																										Hist1h3h	82.1704
																S100a13	7.54432	4.65245	3.2097	-0.685719	-1.20769	-0.521968																										Hist1h4i	80.485
																Fstl1	21.7198	11.6204	9.29896	-0.896621	-1.21507	-0.318446																										Hist1h2ac	22.6463
																																																Tnfsfm13	1.52858
																																																Neat1	7.11893
																																																Hist1h2bq	228.938
																																																Msc	2.03932
																																																Tmem203	1.38727
																																																Pianp	1.66623
																																																Hist1h2bh	154.116
																																																Emc10	9.96819
																																																Atxn7l1	2.63905
																																																Zbtb12	3.46313
																																																Slc9a1	4.66165
[truncated: 12 more columns]

## Sheet: Sup_fig4_F_Sp3_unique_targets
Sup_fig4_F_Sp3_unique_targets
Genes that are Sp3 specific targets in ESC in the 8 groups
Downregulated in both								Down in Sp1DDBD/DDBD / no change in Sp3-/-								no change in Sp1DDBD/DDBD / downregulated Sp3-/-								Upregulated in Sp1DDBD/DDBD / Downregulated in Sp3-/-								Downregulated in Sp1DDBD/DDBD / Upregulated in Sp3-/-								Upregulated in Sp1DDBD/DDBD / no change in Sp3-/-									No change in Sp1DDBD/DDBD / upregulated in Sp3-/-
Group 1	3 genes							Group 2	13 genes							Group 3	11 genes							Group 4								Group 5								Group 6	7 genes								Group 7
Gene	WT_FPKM	Sp1DDBD/DDBD_FPKM	Sp3-/-_FPKM	Sp1DDBD/DDBD_logFC	Sp3-/-_logFC	diff_group1		Gene	WT_FPKM	Sp1DDBD/DDBD_FPKM	Sp3-/-_FPKM	Sp1DDBD/DDBD_logFC	Sp3-/-_logFC	diff_group2		Gene	WT_FPKM	Sp1DDBD/DDBD_FPKM	Sp3-/-_FPKM	Sp1DDBD/DDBD_logFC	Sp3-/-_logFC	diff_group3		Gene	WT_FPKM	Sp1DDBD/DDBD_FPKM	Sp3-/-_FPKM	Sp1DDBD/DDBD_logFC	Sp3-/-_logFC	diff_group4		Gene	WT_FPKM	Sp1DDBD/DDBD_FPKM	Sp3-/-_FPKM	Sp1DDBD/DDBD_logFC	Sp3-/-_logFC	diff_group5		gene	WT_FPKM	Sp1DDBD/DDBD_FPKM	Sp3-/-_FPKM	Sp1DDBD/DDBD_logFC	Sp3-/-_logFC	diff_group6			Gene
Platr5	4.37555	0.0903166	0.908504	-4.55559	-2.14985	2.40574		Gpx2	3.57514	0.304871	4.24178	-3.18226	0.240487	3.42275		Eif2s3y	29.5531	43.1121	13.0898	0.543253	-1.16876	-1.71201										Arhgap45	4.4818	1.44326	9.67572	-1.56994	1.09329	2.66322		Olfr924	1.19026	3.81608	2.03917	1.60175	0.729389	-0.872359			Hist1h2ai
Lrrc31	3.94952	1.35907	1.57356	-1.47271	-1.27483	0.197874		Lhpp	5.02484	0.863555	3.8119	-2.41107	-0.389638	2.02143		Psmb8	3.24662	2.13909	0.607793	-0.579793	-2.24131	-1.66151																		Cdc14b	5.06633	11.1023	5.27037	1.11659	0.0558822	-1.06071			Hopx
Stk26	6.87908	2.32643	1.62968	-1.5242	-2.01253	-0.488334		Myo1f	3.83394	1.23165	4.02458	-1.56276	0.0682727	1.63103		Grb10	31.9332	18.9843	6.57783	-0.747185	-2.26212	-1.51493																		Cmc4	1.2523	3.38229	1.35808	1.36462	0.108655	-1.25596			Hist1h2ag
								Got1l1	5.77303	1.16963	3.74285	-2.2097	-0.611927	1.59777		Krt18	23.4468	18.0885	7.7099	-0.372503	-1.59215	-1.21965																		5730408K05Rik	29.7737	75.6945	43.2902	1.34321	0.538493	-0.804722			Rprl3
								Tcfl5	21.3815	5.61342	13.7188	-1.91067	-0.636461	1.27421		Hspb11	5.93791	4.65456	2.30062	-0.344739	-1.33064	-0.985906																		Reep6	3.81312	8.30503	3.55857	1.10293	-0.0970392	-1.19997			Hist1h3b
								Tnfsf12	3.11082	1.35835	3.18328	-1.13861	0.0321974	1.17081		Myd88	4.01321	3.46698	1.94987	-0.205562	-1.00473	-0.799171																		Smc1b	3.38898	7.52743	2.35177	1.12839	-0.50898	-1.63737			Bmyc
								Csad	11.4255	5.59393	10.684	-1.01733	-0.0959337	0.9214		Hdx	3.44046	2.30972	1.34752	-0.555071	-1.29035	-0.735279																		Cpe	2.73784	7.62508	4.12633	1.44476	0.574612	-0.870144			Aire
								Tmsb15b1	4.71356	2.29208	4.16541	-1.00884	-0.17442	0.83442		Dsp	8.80201	5.2549	3.13326	-0.733271	-1.46114	-0.727868																											Mocs3
								Mep1b	4.91355	1.9712	3.54098	-1.27536	-0.461508	0.813856		C330018D20Rik	3.00926	1.87946	1.22809	-0.651464	-1.22722	-0.575753																											Rasgrp2
								Idnk	5.33825	2.56502	4.11602	-1.029	-0.367261	0.661736		Car2	82.0039	52.8097	38.1399	-0.633919	-1.10237	-0.468452																											Hist1h3i
								Galk2	12.3962	5.75374	8.28023	-1.09406	-0.576427	0.51763		Baz1a	14.5102	7.5205	5.96684	-0.939013	-1.26796	-0.328942																											Fam81a
								Map7d3	7.45754	3.49635	4.92612	-1.07138	-0.588473	0.482911																																			Rnaseh2c
								Zrsr1	6.37736	3.09637	3.35678	-1.01897	-0.905976	0.112997																																			Hist1h3a
																																																	Znhit2
																																																	Snora78
																																																	Il17b
																																																	1500011K16Rik
																																																	Hist1h2bc
																																																	Ildr1
																																																	Snora47
																																																	Gm4532
																																																	Rnf5
																																																	Exosc5
																																																	Hist1h2be
																																																	Hist1h2bg
																																																	Hist1h2bm
[truncated: 13 more columns]

## Sheet: Sup_fig4_F_Sp1_Sp3_shared_targs
Sup_fig4_F_Sp1_Sp3_shared_targets
Genes that are shared targets in ESC in the 8 groups
Downregulated in both								Down in Sp1DDBD/DDBD / no change in Sp3-/-								no change in Sp1DDBD/DDBD / downregulated Sp3-/-								Upregulated in Sp1DDBD/DDBD / Downregulated in Sp3-/-								Downregulated in Sp1DDBD/DDBD / Upregulated in Sp3-/-								Upregulated in Sp1DDBD/DDBD / no change in Sp3-/-								No change in Sp1DDBD/DDBD / upregulated in Sp3-/-
Group 1	37 genes							Group 2	97 genes							Group 3	72 genes							Group 4	4 genes							Group 5								Group 6	89 genes							Group 7	178 genes
Gene	WT_FPKM	Sp1DDBD/DDBD_FPKM	Sp3-/-_FPKM	Sp1DDBD/DDBD_logFC	Sp3-/-_logFC	diff_group1		Gene	WT_FPKM	Sp1DDBD/DDBD_FPKM	Sp3-/-_FPKM	Sp1DDBD/DDBD_logFC	Sp3-/-_logFC	diff_group2		Gene	WT_FPKM	Sp1DDBD/DDBD_FPKM	Sp3-/-_FPKM	Sp1DDBD/DDBD_logFC	Sp3-/-_logFC	diff_group3		Gene	WT_FPKM	Sp1DDBD/DDBD_FPKM	Sp3-/-_FPKM	Sp1DDBD/DDBD_logFC	Sp3-/-_logFC	diff_group4		Gene	WT_FPKM	Sp1DDBD/DDBD_FPKM	Sp3-/-_FPKM	Sp1DDBD/DDBD_logFC	Sp3-/-_logFC	diff_group5		Gene	WT_FPKM	Sp1DDBD/DDBD_FPKM	Sp3-/-_FPKM	Sp1DDBD/DDBD_logFC	Sp3-/-_logFC	diff_group6		Gene	WT_FPKM
Alox5ap	3.12436	0.0487332	1.03041	-4.43821	-1.51217	2.92605		Pttg1	45.7884	6.68802	41.8035	-2.75707	-0.131057	2.62601		Prkra	7.15125	4.41379	3.41565	-0.683892	-1.04444	-0.360547		Ripk2	4.62132	11.5401	1.56005	1.30184	-1.50796	-2.8098		Rplp2-ps1	16.1377	1.57015	35.6387	-3.2813	1.13813	4.41944		Dgat2	2.61054	5.55115	2.55319	1.05996	-0.0308517	-1.09082		Trappc5	6.2244
Prelid2	14.4967	1.94858	6.91978	-2.83295	-1.05615	1.7768		Platr26	3.93701	1.52817	6.25543	-1.31003	0.654701	1.96473		Gli3	3.98791	2.57346	1.92151	-0.612653	-1.01593	-0.403279		Chac1	3.01444	6.52467	0.993817	1.08887	-1.5096	-2.59848										Zfp36	5.70129	11.5459	6.71017	1.00538	0.231318	-0.774063		Tmem238	0.864592
Hpn	3.85567	0.496529	1.67422	-2.72926	-1.15674	1.57252		Ptprj	4.54122	0.933547	3.87299	-2.1669	-0.224281	1.94262		Ppp3ca	3.87886	4.42619	1.76226	0.18594	-1.0953	-1.28124		Acss2	4.18223	9.71211	1.69289	1.1962	-1.25607	-2.45227										Mettl7a1	2.27479	4.84646	2.85987	1.0586	0.317735	-0.740861		Def6	6.14561
Gm8624	4.90888	0.242256	0.716065	-3.87134	-2.61773	1.25361		Aard	6.54851	1.06803	4.35032	-2.50895	-0.57912	1.92983		Prtg	8.5967	10.6924	3.88535	0.311482	-1.12576	-1.43724		Svip	3.05323	6.44789	1.35251	1.0542	-1.11828	-2.17248										Fbln2	2.75984	10.5202	3.01249	1.8928	0.122133	-1.77067		Cdkn2a	0.746306
Dnah8	6.86377	1.66712	2.90708	-1.97847	-1.2115	0.766963		Dmc1	3.73559	1.025	4.09882	-1.76952	0.130535	1.90005		1700095A21Rik	3.17829	1.68674	1.37356	-0.875614	-1.15364	-0.278023																		Dennd6b	2.617	5.71265	4.02272	1.09718	0.601584	-0.495598		Fkbp8	51.9213
Sec14l2	3.98439	0.969335	1.71763	-1.93341	-1.16806	0.765347		Dhrs4	8.79197	4.12958	14.6975	-1.07199	0.734779	1.80677		Erap1	3.98795	2.80861	1.2964	-0.491046	-1.54967	-1.05862																		Rasa3	3.23322	7.49456	3.52956	1.18805	0.122879	-1.06517		Tcf7l1	6.6806
Irak3	9.53612	2.51312	4.31971	-1.88268	-1.1245	0.758178		Slc47a1	3.03255	0.594543	2.30085	-2.1732	-0.383796	1.78941		Cpne3	11.5602	10.1491	5.09294	-0.186087	-1.16697	-0.980881																		Lipe	2.00404	4.42552	3.7324	1.10492	0.865088	-0.239835		Smox	5.26454
Zdhhc2	3.11946	0.896386	1.49797	-1.69204	-1.01058	0.681466		Ap1g2	4.93633	2.10789	7.47312	-1.1897	0.588515	1.77822		Anxa3	8.61709	5.32723	1.72566	-0.68363	-2.25543	-1.5718																		Ddah2	20.086	42.6401	30.5753	1.08224	0.603721	-0.478514		Stk19	3.5006
Gbe1	3.65211	1.00548	1.56991	-1.76303	-1.16793	0.595101		Hpdl	5.25606	2.36215	8.25021	-1.12126	0.640641	1.7619		Sp3	41.4429	43.4333	4.77255	0.0675186	-3.09185	-3.15937																		Afap1	2.2568	4.6677	1.62248	1.01646	-0.452345	-1.46881		Lpar5	1.37571
Gm20767	7.05907	1.48066	2.23918	-2.17924	-1.61377	0.565474		Nqo1	13.8266	4.30554	14.5447	-1.66045	0.0725381	1.73299		Zfp534	58.6138	43.5749	27.9171	-0.426895	-1.06739	-0.640495																		Rab11fip5	1.4291	3.71913	1.01009	1.32056	-0.462013	-1.78257		Bmi1	1.84119
P4ha2	6.77168	1.76471	2.51454	-1.88171	-1.39411	0.487606		Gjb5	7.23468	3.09615	10.1899	-1.1984	0.488427	1.68683		Capn2	12.2641	10.3352	5.65042	-0.244702	-1.10442	-0.859714																		Ttyh3	3.14188	8.79799	4.18021	1.45665	0.400851	-1.0558		Rpl36	340.841
F3	4.67611	1.47573	1.98536	-1.59981	-1.19554	0.404273		Ccdc14	13.801	4.02985	13.1931	-1.75102	-0.0645042	1.68652		Sh3bgrl	6.76608	6.66783	2.51628	-0.0207932	-1.39197	-1.37118																		Ulbp1	2.55462	5.41893	1.99507	1.05588	-0.341512	-1.39739		Bad	4.92615
Fam129a	6.17211	1.52149	2.04343	-1.95163	-1.54903	0.402599		Des	3.14862	0.707542	2.45887	-2.00822	-0.344318	1.6639		Epha1	5.39834	6.63948	1.64321	0.293641	-1.65725	-1.95089																		Serpinf1	1.61942	4.34292	1.17754	1.36959	-0.428552	-1.79814		Abhd8	2.49706
Vash2	3.88206	1.30944	1.74751	-1.49839	-1.10794	0.390453		Etnk2	3.1835	1.43006	4.72549	-1.10165	0.55544	1.65709		Slc35f5	5.54146	3.20933	2.0274	-0.76953	-1.40698	-0.63745																		Cpne5	3.71694	10.9655	7.03036	1.53559	0.901559	-0.634029		Dancr	11.2965
Mboat1	3.05206	0.966892	1.29698	-1.56288	-1.17398	0.388898		Dact2	3.51845	1.52294	5.004	-1.15676	0.496259	1.65302		Cald1	11.3238	12.871	5.46781	0.183249	-1.03685	-1.2201																		Tef	4.70532	10.7868	4.7707	1.17988	0.019497	-1.16038		Zfp219	15.085
Map2	3.88668	1.1577	1.5223	-1.6644	-1.29715	0.36725		Bicdl1	5.47209	2.28112	7.35797	-1.22657	0.420566	1.64714		Zfp992	22.2519	11.464	10.4098	-0.950753	-1.08866	-0.13791																		Tnnt1	3.89007	8.04174	4.6511	1.02892	0.251847	-0.777073		Cnih2	1.83376
Znf41-ps	9.86673	3.62267	4.59693	-1.42078	-1.0854	0.335379		Ccdc3	3.10366	0.819419	2.72603	-1.80093	-0.180942	1.61998		Herc3	5.04554	3.86118	2.21945	-0.377392	-1.14954	-0.772148																		Tecpr1	3.62452	8.3381	6.31868	1.17987	0.785224	-0.394641		Zfp580	0.993109
Zfp951	9.52329	3.43612	4.24641	-1.44436	-1.14671	0.297656		Lipt2	4.44361	1.32714	4.28259	-1.67071	-0.0520565	1.61865		Rnf130	7.03698	6.11598	2.31289	-0.199332	-1.56455	-1.36522																		Ncor2	5.19311	10.7352	7.90684	1.03354	0.597118	-0.436424		Id1	21.7355
Dusp3	7.61458	2.09588	2.45013	-1.81279	-1.59702	0.215768		Cers4	6.81483	2.37963	7.40597	-1.47957	0.118346	1.59791		Adgrl2	8.19818	9.41031	3.57473	0.196697	-1.17516	-1.37186																		B230311B06Rik	1.69967	4.85832	2.99878	1.46212	0.78397	-0.678153		Hspbp1	14.4708
Arhgap10	7.19859	3.18652	3.4937	-1.15106	-1.02215	0.128912		Vegfc	6.15515	2.16657	6.62426	-1.46453	0.104331	1.56886		Amph	4.22729	2.67667	1.90306	-0.64011	-1.11126	-0.471146																		Kcnn1	0.79875	3.67386	1.6545	2.07005	0.965065	-1.10499		Hist2h2ac	24.8384
Zfp229	14.5352	6.10834	6.6876	-1.23716	-1.10847	0.128694		Hormad2	5.07524	1.912	5.81294	-1.36299	0.192251	1.55525		Peg10	48.62	86.1716	19.3827	0.824374	-1.32232	-2.1467																		Arhgap39	5.45507	11.6789	8.38462	1.08432	0.611043	-0.473282		Ccdc107	4.10555
Gm10324	18.0172	7.37432	8.01201	-1.27735	-1.15923	0.118118		Gatsl3	25.6316	7.81727	22.6747	-1.70047	-0.176113	1.52436		Krt8	23.5956	14.9072	6.36686	-0.658965	-1.87348	-1.21452																		Rfx2	8.23964	16.7195	12.0543	1.01207	0.543411	-0.468663		Prr7	0.0194713
Nin	3.75982	1.46547	1.5603	-1.30194	-1.21709	0.0848488		Jam2	27.5667	5.99426	16.4019	-2.18263	-0.745517	1.43711		Cldn12	12.4278	11.9164	5.29366	-0.0601189	-1.21579	-1.15567																		Mybpc2	0.949726	3.78704	1.89347	1.88866	0.925265	-0.963392		Scarna17	6.62302
Cnbp	151.392	69.421	73.2279	-1.12372	-1.0468	0.0769131		Lgals3	16.7107	6.26549	16.9628	-1.40104	0.0214696	1.42251		Mum1l1	3.98424	4.13955	1.51046	0.0538439	-1.3426	-1.39644																		Col2a1	1.6244	4.14487	2.57958	1.29963	0.635911	-0.663715		Hspa1b	0.999192
Arhgef26	3.11568	1.29445	1.35242	-1.20542	-1.14666	0.0587613		Prcd	3.62979	0.822721	2.23705	-2.01513	-0.674405	1.34072		Zfp980	59.1933	31.2523	24.4063	-0.919298	-1.27471	-0.355417																		Spred3	1.39971	3.25397	1.33438	1.16118	-0.0642645	-1.22545		Rplp1	871.347
Sept6	6.13911	2.54278	2.61543	-1.23929	-1.20016	0.0391246		Optn	5.71718	1.8234	4.73237	-1.59666	-0.267589	1.32907		Meioc	8.69932	5.07435	3.09269	-0.766014	-1.46262	-0.696604																		Gpx1	55.6018	132.866	52.7378	1.25526	-0.0761525	-1.33142		Pgp	10.6556
Pgm2	8.83402	4.33562	4.12479	-1.01017	-1.08043	-0.0702569		St3gal4	3.52307	1.6754	4.31945	-1.02907	0.286655	1.31572		Usp25	5.7513	5.0262	1.92824	-0.190867	-1.52853	-1.33766																		Tmem50b	5.06572	11.5237	5.45811	1.17003	0.105623	-1.0644		Bcl9l	1.40144
Tom1l1	21.6205	7.92098	7.28997	-1.4372	-1.55541	-0.11821		Ppic	9.32059	3.25129	8.06342	-1.4911	-0.206643	1.28446		Raet1c	3.90264	1.90633	1.01652	-0.996391	-1.84194	-0.84555																		9530077C05Rik	1.68192	3.94538	1.41934	1.18284	-0.229989	-1.41283		Sirt4	1.84235
Aass	7.82161	2.35621	2.1301	-1.68936	-1.82869	-0.139329		Obsl1	5.39507	1.71521	4.23695	-1.598	-0.341457	1.25655		Stc2	3.50439	2.476	1.41287	-0.484622	-1.25247	-0.767846																		Zfand2b	5.69628	11.641	5.8839	1.01835	0.0459576	-0.972392		Thap7	3.89396
Zfp52	5.47209	2.14362	1.80914	-1.31239	-1.5453	-0.232906		Plekhb1	5.70343	1.72962	4.26813	-1.66536	-0.409891	1.25547		Nr3c1	4.90432	3.4392	2.29235	-0.499753	-1.06475	-0.564995																		Pdp1	2.6218	5.40055	2.16451	1.01502	-0.265358	-1.28038		Itpka	2.33827
Pnma2	6.55283	1.7817	1.4726	-1.82193	-2.08082	-0.258887		Agpat2	12.9744	5.55771	13.1349	-1.20845	0.0176042	1.22605		Pgap1	8.68874	4.65668	3.94802	-0.885702	-1.11844	-0.232738																		Ybx2	2.79666	5.94882	2.75086	1.06227	-0.0229935	-1.08526		Zfp428	14.1453
Zfp981	59.5703	24.4683	19.1057	-1.28021	-1.63547	-0.355263		Ephx2	23.6521	5.87222	13.8662	-1.99172	-0.766118	1.2256		Serinc5	6.1745	8.8358	2.48488	0.510096	-1.2794	-1.7895																		Klhl15	1.51352	4.63525	1.37072	1.55323	-0.133683	-1.68691		Terc	47.4402
Igfbp3	21.038	8.72495	6.39338	-1.26018	-1.70279	-0.442619		Mthfsl	3.36039	1.60761	3.86504	-1.01896	0.196399	1.21536		Ccng1	84.7758	72.9652	41.7573	-0.216169	-1.01987	-0.803704																		Slc27a1	3.60834	12.8177	5.95399	1.80051	0.707113	-1.09339		Fkbp1b	1.7793
Dbndd1	4.80197	2.27208	1.533	-1.04721	-1.58584	-0.538629		Dera	22.4474	10.7186	24.6889	-1.05944	0.136737	1.19618		Phldb2	3.17123	2.56731	1.16221	-0.294446	-1.37388	-1.07944																		Evi5l	0.791882	3.07252	1.07382	1.83071	0.396293	-1.43441		Rpph1	2445.23
Hist2h3c1	4.13773	1.17142	0.772389	-1.73685	-2.28025	-0.543396		Pcca	4.52263	2.01696	4.73661	-1.12672	0.0652832	1.192		Rcbtb2	7.12101	6.67523	3.46287	-0.0919311	-1.01916	-0.927231																		Zfx	6.25535	13.0746	11.9726	1.05172	0.925689	-0.126028		Zbtb7a	3.06866
Kif1a	5.90876	2.30565	0.92809	-1.32064	-2.5471	-1.22646		Arl4d	7.68692	3.56	8.19222	-1.08921	0.0907042	1.17991		Soat1	17.0618	12.0412	7.67614	-0.49929	-1.14207	-0.642782																		Plekhg2	3.87725	10.0546	3.8219	1.35229	-0.020219	-1.37251		4931428F04Rik	1.77195
Krt19	10.4546	4.74614	1.88558	-1.12297	-2.41024	-1.28728		Nefh	15.9266	4.38711	10.0158	-1.83661	-0.663851	1.17276		Car4	7.39384	10.7833	3.36736	0.538345	-1.11187	-1.65021																		Slc9a5	2.36778	4.92665	1.53493	1.02638	-0.593989	-1.62037		Bloc1s4	3.80984
								Aldh9a1	33.1358	14.4923	32.7677	-1.18753	-0.0160696	1.17146		Prrg4	19.3887	12.9226	8.94889	-0.581626	-1.10683	-0.525202																		Dennd4a	3.02193	7.50504	2.63434	1.28452	-0.191246	-1.47577		Bcl3	8.03906
								Slc16a3	41.9964	14.2333	31.6591	-1.55432	-0.406529	1.1478		Tspan7	6.46846	7.19956	1.97425	0.152253	-1.66296	-1.81522																		Gpc3	19.7847	58.6238	18.0078	1.56229	-0.13505	-1.69734		Ccdc166	1.63442
								Ifnar2	3.53653	0.815958	1.8938	-1.98921	-0.867046	1.12216		Pxdn	6.75288	7.18676	2.08774	0.0885668	-1.64727	-1.73584																		Mlf1	3.64946	9.06296	3.13202	1.28913	-0.214244	-1.50338		Dhx34	3.39517
								1700097N02Rik	5.5047	1.57075	3.52338	-1.74614	-0.6293	1.11684		Eef1a1	11550.3	7243.62	5589.78	-0.673137	-1.04705	-0.373913																		Mobp	1.43918	4.09177	1.85738	1.44539	0.34676	-1.09863		Sphk2	4.94038
								Riox2	23.1265	11.0866	24.0342	-1.054	0.0553065	1.10931		Elovl4	3.73559	2.60425	1.75511	-0.504219	-1.04794	-0.543724																		Gm38509	1.58463	4.87388	1.68497	1.56194	0.0834719	-1.47847		Utf1	25.9771
								Notum	13.0353	5.19252	11.307	-1.31142	-0.203521	1.1079		Txnrd3	4.65758	4.46763	1.68772	-0.0587804	-1.41211	-1.35333																		Immp2l	1.92003	4.30999	2.79276	1.1264	0.518069	-0.60833		Mrps12	19.7855
								Xkr5	8.92776	4.11893	8.95339	-1.09749	0.00409017	1.10158		Lars2	8667.65	5163.25	484.701	-0.747351	-4.16019	-3.41284																		Elk3	1.47634	3.27688	2.09696	1.09911	0.478926	-0.620185		Gm5617	1.2526
								Gm14288	5.34481	1.9001	4.19143	-1.44481	-0.343423	1.10138		Sord	17.1129	21.1033	6.91181	0.300796	-1.29563	-1.59643																		Gm6710	2.79859	6.33715	2.44105	1.15107	-0.189925	-1.34099		Scand1	0.0321537
								Kyat3	6.01596	1.87304	4.07113	-1.63216	-0.552142	1.08002		Cdh2	3.57036	3.67801	0.921912	0.0417048	-1.84465	-1.88635																		Dact3	2.21573	6.20823	4.48672	1.44577	0.985996	-0.459773		Hist1h4f	174.336
								Dusp14	4.37685	1.94119	4.18006	-1.13307	-0.0648536	1.06822		Syt14	4.14101	3.34177	1.96967	-0.301259	-1.03501	-0.733748																		Pbx1	2.47384	5.09172	3.03764	1.01229	0.285755	-0.726534		Zfp523	1.84524
								Cisd3	23.8905	8.21049	17.0103	-1.52946	-0.4876	1.04186		Garnl3	3.27944	4.42793	1.23214	0.422065	-1.34304	-1.76511																		Neu1	3.00197	6.19829	2.9337	1.02178	-0.0321053	-1.05388		Map1s	10.3149
								Amigo2	3.11336	0.761147	1.6653	-1.89975	-0.864172	1.03558		Zfp987	22.2562	18.8284	11.001	-0.240122	-1.00999	-0.769864																		Arrdc2	5.70864	12.7596	10.9772	1.14658	0.931324	-0.215255		Tmem160	11.306
								Fhod3	4.34456	1.59589	3.32803	-1.39	-0.374661	1.01534		Colec12	4.28248	2.88033	1.08391	-0.556275	-1.88818	-1.33191																		Sertad3	4.12669	10.7793	6.82121	1.36398	0.711495	-0.652487		Prx	6.43114
								Ccdc92b	4.15816	1.53606	3.18436	-1.38	-0.37462	1.00539		Zfp433	7.42949	6.57839	2.60644	-0.173053	-1.47615	-1.3031																		Vwf	1.26889	3.23059	1.20311	1.28277	-0.0710503	-1.35383		Ndufaf8	7.3628
								A630089N07Rik	7.56342	2.75102	5.58439	-1.42651	-0.430982	0.995529		Lipa	4.94096	2.76362	1.62762	-0.815858	-1.54491	-0.729052																		4930447C04Rik	5.72812	16.0969	4.01414	1.47462	-0.50244	-1.97706		Scarna2	96.0913
								Aldoc	8.66616	2.70771	5.43756	-1.64255	-0.662695	0.979856		Tmem47	8.65435	9.26411	4.23743	0.0971423	-1.01316	-1.1103																		Dopey2	4.15872	9.18635	3.30999	1.12469	-0.320651	-1.44534		Ctxn1	1.81493
								Ier3	7.1697	3.34808	6.63709	-1.0761	-0.109771	0.966333		Ccdc136	6.33916	3.26673	1.87882	-0.935526	-1.70223	-0.766705																		Dixdc1	1.38158	3.08119	2.68917	1.10243	0.912701	-0.189733		Sf3b5	34.5985
								BC029722	4.30017	1.8399	3.68357	-1.18158	-0.217814	0.963767		Anxa4	7.6412	5.61534	3.57624	-0.437719	-1.07433	-0.636607																		Mdm4	13.4738	35.1043	10.0437	1.37493	-0.420229	-1.79516		Msi1	4.30485
								Sned1	3.48018	1.1346	2.25183	-1.536	-0.606247	0.929749		Cpeb4	4.29912	3.38315	1.8413	-0.336825	-1.1802	-0.843372																		Mtmr10	2.73037	6.1199	2.54495	1.1359	-0.097748	-1.23365		Atf6b	7.92607
								Marveld1	6.99689	2.89228	5.5506	-1.24594	-0.328784	0.917156		Sema6a	3.68978	3.48889	0.646112	-0.0785747	-2.34465	-2.26607																		Gm3264	4.87197	11.6974	3.17959	1.24658	-0.6003	-1.84688		Hnrnpa0	22.3018
								Neil3	3.40934	1.19015	2.26316	-1.44367	-0.570479	0.873187		Rap1gds1	13.2436	7.66532	5.57142	-0.781034	-1.23437	-0.453336																		1810043G02Rik	2.36146	4.85249	2.86373	1.00864	0.267897	-0.740738		Nr2f6	6.39144
								Pgm1	12.6066	5.56092	10.2608	-1.16647	-0.294443	0.872026		Lrrfip1	11.0985	7.69234	5.37593	-0.523183	-1.03214	-0.508952																		Gpt2	21.1617	45.0492	21.3332	1.08644	0.0115861	-1.07486		Cox6b2	11.0602
								Gm13034	7.59492	3.51868	6.51226	-1.08844	-0.218762	0.86968		Gm13212	13.9373	12.0521	6.36976	-0.208063	-1.11748	-0.909421																		Whrn	1.27786	3.13738	2.50777	1.2324	0.920393	-0.312011		Ccdc85c	4.19421
								Crmp1	21.1391	6.90403	12.4211	-1.60046	-0.762364	0.838098		Nucb2	6.56845	5.21766	2.80695	-0.326561	-1.19785	-0.871286																		Eif4g3	13.6866	28.3737	18.3791	1.04636	0.422625	-0.623732		Ankrd9	2.23921
								Soga3	4.48927	1.51788	2.73921	-1.50416	-0.692777	0.811381		Adgra3	16.7433	10.7634	7.44301	-0.632701	-1.15896	-0.526262																		Efnb3	1.12937	3.86446	2.34113	1.6892	0.98963	-0.699574		Kank4	1.90828
								Kif16b	7.6351	3.38355	5.9855	-1.15086	-0.346045	0.804816		Hspa13	11.182	8.69331	5.21756	-0.359538	-1.08518	-0.725642																		Dynlt3	3.41965	7.56739	2.35109	1.1233	-0.522012	-1.64531		Gtpbp6	4.96474
								Esyt3	3.33142	1.5906	2.84471	-1.02127	-0.22068	0.800592		Gprc5c	5.26405	2.81156	1.82375	-0.881533	-1.4794	-0.597866																		Tsga10	0.71817	3.58967	0.626646	2.17302	-0.171149	-2.34417		Metrn	3.01277
								Dusp16	7.39814	3.53874	6.19534	-1.04309	-0.252247	0.790848		Simc1	9.51681	6.20799	4.61723	-0.608379	-1.02762	-0.419239																		Amot	4.19911	8.85912	2.10286	1.05932	-0.964659	-2.02398		Irf2bp1	6.09796
								Scrn1	3.26004	1.31734	2.35029	-1.24529	-0.455524	0.789765		Lpar6	4.55925	7.42695	2.10357	0.691966	-1.08025	-1.77222																		Dbp	1.9223	4.79785	2.98907	1.27615	0.611174	-0.664979		Col13a1	0.675599
								Pacs1	5.31579	2.44394	4.28467	-1.09011	-0.304701	0.785407		Klk8	9.609	4.80768	3.60319	-0.98428	-1.39055	-0.406274																		Stard8	4.24116	11.1877	6.29815	1.3786	0.559575	-0.819025		Tcp11	1.39862
								Maoa	17.4712	5.9861	10.1171	-1.52962	-0.782226	0.747396		Fnip1	16.4357	12.5684	7.92108	-0.384355	-1.04372	-0.659361																		Arap3	1.55514	3.30108	1.12126	1.03904	-0.438582	-1.47762		Dhrsx	1.22467
								Rangrf	45.7084	22.7721	37.2669	-1.00203	-0.293852	0.708175		Rex2	59.1224	30.5282	24.0176	-0.951283	-1.29606	-0.344775																		Pycr1	4.98566	10.991	3.81181	1.12489	-0.378599	-1.50349		Dohh	21.3144
								Vrk2	4.25457	1.31144	2.18249	-1.62536	-0.931923	0.693436		Zfp600	47.2469	24.0782	18.5104	-0.969563	-1.34716	-0.3776																		Ddx4	5.21874	11.09	5.48158	1.07305	0.0695909	-1.00346		Adgrb1	0.918466
								Ndrg2	13.2062	6.09798	9.8223	-1.10223	-0.423353	0.678877		Smpd1	3.03046	2.63405	1.27519	-0.195331	-1.18674	-0.991407																		Spsb1	2.64277	7.09508	3.48766	1.39138	0.387409	-1.00397		Sema6c	1.91369
								Htra1	5.37664	1.90012	3.00214	-1.4532	-0.820027	0.633176		Mest	32.6698	49.4328	8.05871	0.596016	-2.00595	-2.60197																		Calb2	1.40561	3.05569	1.56446	1.06761	0.144708	-0.922904		Zfp628	0.882682
								Tmem98	5.39004	2.41105	3.73292	-1.12852	-0.518373	0.610152																										Rn45s	5094.05	12779.1	6053.93	1.32688	0.249054	-1.07783		Cd37	1.85517
								Pfkfb3	3.93691	1.37092	2.13114	-1.45654	-0.855473	0.601065																										Timp2	1.57898	4.81237	2.26692	1.54883	0.495427	-1.05341		Smad6	0.755937
								Pkp2	27.9638	11.0502	16.7601	-1.33164	-0.735098	0.596539																										Pik3cd	4.82062	10.1125	7.61389	1.05342	0.648617	-0.404803		Pcbd2	2.44089
								Fggy	4.56859	2.10156	3.20935	-1.08446	-0.49644	0.58802																										Kcnh3	0.920316	3.1154	2.61433	1.65598	1.41158	-0.244404		Cxxc5	14.2705
								Eif2ak2	10.0511	4.23873	6.30772	-1.22629	-0.66375	0.56254																										Cep131	4.66395	11.463	6.17166	1.27929	0.39669	-0.8826		Hist1h2bk	322.907
								Nme2	493.494	210.372	309.569	-1.22969	-0.672596	0.557097																										Tmem30b	1.93256	4.41359	1.128	1.15098	-0.726985	-1.87796		Dlgap3	4.33852
								Rcn1	14.6761	5.71664	8.4529	-1.345	-0.788778	0.556227																										Qsox1	1.9224	3.99051	1.23769	1.01621	-0.596332	-1.61254		Map3k10	1.30964
								Cdc25b	7.48679	3.29832	4.86368	-1.15867	-0.612078	0.546589																										Copg2	18.4343	40.7544	16.7882	1.14029	-0.134184	-1.27448		Srsf4	11.8498
								Zfp948	6.26457	2.93971	4.32625	-1.06613	-0.523979	0.542153																										Upk3bl	1.43014	3.35552	1.14174	1.17524	-0.301303	-1.47654		Ndufs7	24.4219
								Tpi1	195.767	87.9458	124.813	-1.15355	-0.648951	0.504595																										Mad2l2	7.69035	16.0073	10.9683	1.04796	0.506678	-0.541279		Hist1h2ap	19.614
								Carmil1	7.95134	3.72702	5.18037	-1.07301	-0.608591	0.464418																										Sp4	2.76313	10.5369	2.18703	1.89341	-0.32412	-2.21753		Rnf126	13.2558
								Ncoa7	5.56637	2.54348	3.50846	-1.09999	-0.651041	0.448945																										Ddit3	7.70661	19.4228	6.30424	1.32239	-0.28567	-1.60806		Pgls	18.6984
								Spata6	4.29015	1.93741	2.64393	-1.10754	-0.678027	0.429509																										Esrra	3.14501	6.50411	6.09258	1.02514	0.932319	-0.0928238		Atp13a2	3.8129
								Ramp3	4.88764	2.09855	2.84143	-1.18181	-0.761838	0.419969																										Hey1	1.77345	3.90075	2.27728	1.09458	0.343618	-0.750959		Hist1h4c	100.265
								Stat6	11.1382	5.38198	7.21324	-1.03565	-0.619834	0.415815																										Agtrap	6.2634	19.1373	7.11563	1.59604	0.181328	-1.41471		Zfp865	1.58845
								Map2k4	23.2577	11.4835	15.3049	-1.01182	-0.600508	0.411314																										Kcnc3	1.20298	3.14504	2.44016	1.31642	0.963109	-0.353315		Rn4.5s	25.9379
								Top1mt	7.4939	3.49314	4.6614	-1.07959	-0.673456	0.406138																										Tjp3	3.52952	7.92862	7.13065	1.14537	0.994349	-0.151026		H1fx	1.58277
								Zfp185	3.12985	1.29988	1.74722	-1.20617	-0.806113	0.400054																																		Mrpl57	5.66466
								Sept10	9.18059	3.96653	5.18686	-1.19042	-0.811804	0.378616																																		2310039H08Rik	2.48507
								Upp1	169.517	83.7839	108.233	-1.01582	-0.646814	0.369001																																		Snhg20	10.5391
								P3h4	11.5517	5.58201	6.88817	-1.03607	-0.737552	0.298514																																		Sco2	0.906401
								Bag3	4.28396	1.785	2.21466	-1.21767	-0.921435	0.296239																																		Med25	22.2692
								Bend4	20.8119	10.2714	12.3754	-1.01172	-0.745233	0.266482																																		Spata5l1	1.63012
								Canx	279.896	138.725	159.931	-1.01213	-0.807052	0.205083																																		Fdx1l	10.8201
								2410141K09Rik	50.8294	23.4379	26.3747	-1.11351	-0.943885	0.169627																																		Nfatc4	4.74248
																																																Nckap5l	1.99163
																																																Mospd3	2.33468
																																																Endog	3.88141
																																																Jmjd7	3.05148
																																																Cdkn1b	4.6912
																																																Akt1s1	7.59245
																																																Zfp771	1.44473
																																																H2afy2	10.3768
																																																Bahcc1	3.21248
																																																Hist1h4j	41.6307
																																																E2f2	2.18794
																																																Mxd3	4.17421
																																																Hist1h2bj	137.114
																																																Sirt6	6.6156
																																																Col9a2	4.50898
																																																Fam109a	3.1954
																																																Dennd4b	2.21058
																																																Ier2	22.0526
																																																Foxp4	7.3873
																																																Lrfn1	2.31425
																																																Ier5l	0.522769
																																																4930526I15Rik	0.615908
																																																Chpf	3.26168
																																																Josd2	1.9322
																																																Rai1	3.38991
																																																Zfp668	3.43899
																																																Gm12992	3.53989
																																																Zfp444	3.39441
																																																Zbtb45	6.35169
																																																1190007I07Rik	7.57928
																																																Gdf1	1.71889
																																																Ccdc124	31.9119
																																																Uqcrq	5.06599
																																																Irf2bpl	9.78606
																																																Hist2h4	48.5213
																																																Zfhx2	2.5929
																																																Cuedc1	1.56273
																																																Zfp385a	3.93287
																																																Prr5	1.90964
																																																Hist1h3f	60.0578
																																																Hist1h2bl	189.363
																																																Rps4l	103.058
																																																Jakmip1	0.996044
																																																H2afx	51.5706
																																																Hist1h4h	84.6893
																																																Timm10b	7.54973
																																																Bola1	8.76051
																																																Znrf1	3.47653
																																																Rbmxl2	8.38193
																																																Abhd17a	11.9821
																																																H2afj	5.91129
																																																Tmem121	1.44841
																																																Tpgs1	1.9387
																																																Bbc3	3.19753
																																																Tbcc	5.08002
																																																Hist1h4d	346.559
																																																Hist1h2ah	19.0107
																																																Sssca1	28.5395
																																																Ubxn11	1.32705
																																																2310040G24Rik	2.12988
																																																Fbxl18	5.52988
																																																Hist4h4	83.9701
																																																Junb	6.69269
																																																Asic1	2.80453
																																																Efna2	2.13881
																																																2310009B15Rik	1.56168
																																																Psmg4	15.9703
																																																Snora26	25.4064
																																																Romo1	11.4688
																																																Foxd3	4.16699
																																																Thap3	2.36714
																																																Hist1h2an	15.5879
																																																Hist1h3g	95.3805
																																																Hist1h3d	76.9698
																																																Tfap4	9.45754
																																																Krt42	19.1076
																																																Casq2	0.804535
																																																Ccdc28b	2.50225
																																																Rnu12	8.82072
																																																Dnajc30	4.02724
																																																Mdfi	2.23149
[truncated: 12 more columns]

## Sheet: Figure4D Groups
Figure 4D. Grouping Analysis of differentially expressed genes between WT and either Sp1DDBD/DDBD or Sp3-/- in Flk1+
Down regulated in both								Down in Sp1DDBD/DDBD / no change in Sp3-/-								no change in Sp1DDBD/DDBD / downregulated Sp3-/-								Upregulated in Sp1DDBD/DDBD / Downregulated in Sp3-/-								Downregulated in Sp1DDBD/DDBD / Upregulated in Sp3-/-								Upregulated in Sp1DDBD/DDBD / no change in Sp3-/-								No change in Sp1DDBD/DDBD / upregulated in Sp3-/-
Group 1	116 genes							Group 2	158 genes							Group 3	184 genes							Group 4	2 genes							Group 5	5 genes							Group 6	100 genes							Group 7	272 genes
gene	WT_FPKM	Sp1DDBD/DDBD_FPKM	Sp3-/-_FPKM	Sp1DDBD/DDBD_logFC	Sp3-/-_logFC	diff_group1		gene	WT_FPKM	Sp1DDBD/DDBD_FPKM	Sp3-/-_FPKM	Sp1DDBD/DDBD_logFC	Sp3-/-_logFC	diff_group2		gene	WT_FPKM	Sp1DDBD/DDBD_FPKM	Sp3-/-_FPKM	Sp1DDBD/DDBD_logFC	Sp3-/-_logFC	diff_group3		gene	WT_FPKM	Sp1DDBD/DDBD_FPKM	Sp3-/-_FPKM	Sp1DDBD/DDBD_logFC	Sp3-/-_logFC	diff_group4		gene	WT_FPKM	Sp1DDBD/DDBD_FPKM	Sp3-/-_FPKM	Sp1DDBD/DDBD_logFC	Sp3-/-_logFC	diff_group5		gene	WT_FPKM	Sp1DDBD/DDBD_FPKM	Sp3-/-_FPKM	Sp1DDBD/DDBD_logFC	Sp3-/-_logFC	diff_group6		gene	WT_FPKM
Cfc1	103.504	26.1062	24.0004	-1.9831	-2.10395	-0.12085		Psmg4	14.2528	4.15423	12.1488	-1.75436	-0.228696	1.52567		Thnsl1	4.09925	3.36931	1.60565	-0.275481	-1.29981	-1.02433		Mest	72.1489	264.622	23.4177	1.87343	-1.61923	-3.49266		H2afj	4.38583	1.9212	9.08281	-1.15016	1.03356	2.18372		Acsl1	5.02449	11.4843	3.81979	1.17669	-0.386633	-1.56332		Hist1h4k	268.188
Unc5c	24.9315	11.0426	2.98376	-1.16765	-3.02098	-1.85333		Tep1	3.81615	0.881628	1.97957	-1.99619	-0.913152	1.08304		Scoc	25.8851	23.9053	12.7331	-0.114328	-1.01782	-0.903488		Selenop	8.55862	17.9413	4.16731	1.0591	-1.02081	-2.07991		Rprl2	7.70753	3.20997	16.5828	-1.23805	1.09542	2.33347		Iffo2	2.0135	4.15041	2.71833	1.00797	0.415207	-0.592761		Tpgs1	2.2409
Sgms1	15.4763	6.71375	7.24592	-1.19284	-1.08434	0.108494		Abhd11os	4.27488	0.844694	4.32692	-2.21132	0.0170612	2.22839		Fendrr	5.67973	3.82775	2.60599	-0.557297	-1.09485	-0.537548										Rps27	597.238	8.07459	1313.33	-6.19126	1.13672	7.32797		Tnfrsf12a	1.21199	3.13346	0.852826	1.30132	-0.461476	-1.76279		Hist1h2bh	190.605
Fkbp7	5.99251	0.910465	2.04337	-2.59202	-1.50716	1.08486		Gstt3	3.1512	1.17168	1.74887	-1.35424	-0.814329	0.539912		Lars2	11550.3	11550.3	754.124	0	-3.9368	-3.9368										Dppa5a	11.6256	4.11902	103.342	-1.47469	3.14108	4.61577		Ubash3b	2.18411	5.31046	2.26503	1.24412	0.0502268	-1.19389		Pigyl	5.03481
Amer3	34.7886	12.2685	9.10595	-1.49609	-1.92212	-0.426034		Arsa	24.4256	9.56769	12.9838	-1.34304	-0.906506	0.436537		Nrbp2	7.50617	10.0292	3.27703	0.413273	-1.17141	-1.58469										Tcfl5	6.12249	1.00912	14.9694	-2.48808	1.27606	3.76414		Klf7	4.79739	9.79113	8.38239	1.01412	0.792459	-0.221663		Orai1	2.89318
Ripk4	10.6455	3.85224	4.76913	-1.44299	-1.142	0.300991		Rhbdf2	5.02312	2.13421	2.66422	-1.19726	-0.890148	0.307109		4930592I03Rik	7.12445	4.84687	3.27436	-0.54637	-1.09827	-0.551904																		Fignl1	16.1566	36.8509	10.1928	1.18459	-0.659386	-1.84397		Myzap	2.93208
Cnn1	4.03339	1.43039	1.7755	-1.43343	-1.14005	0.293378		Ttc39a	6.03991	2.74323	4.00199	-1.11069	-0.581894	0.528793		Fzd4	4.09615	2.62108	1.18049	-0.624889	-1.71237	-1.08748																		Snord71	3.32832	6.81064	5.4145	1.01132	0.685728	-0.325588		Znhit2	4.1532
Smim10l2a	12.5318	5.10369	3.85414	-1.27945	-1.67563	-0.396172		Gpx3	17.7323	7.35907	12.2838	-1.25742	-0.526039	0.731384		Pcgf5	22.3107	11.9343	8.51416	-0.897032	-1.37941	-0.482373																		Strn	12.9076	26.329	21.1605	1.02276	0.708813	-0.31395		2810428I15Rik	25.3863
Tbx20	68.0871	29.0677	18.9029	-1.22513	-1.84328	-0.618154		Ddit4	44.6458	18.8619	33.9268	-1.23865	-0.395079	0.843573		Frs2	15.2649	10.3492	7.21814	-0.556242	-1.07009	-0.513847																		Rnf24	1.44549	3.18696	2.34576	1.08869	0.66222	-0.426468		4930404N11Rik	4.12463
Apobec3	7.43468	3.4075	2.58381	-1.1031	-1.48926	-0.386162		Pter	3.00176	0.992133	1.69905	-1.50594	-0.785848	0.720089		Stard8	54.8134	34.1489	17.9822	-0.681101	-1.60259	-0.921489																		Hapln1	4.17858	12.7297	2.98891	1.58428	-0.470033	-2.05432		Lfng	2.29134
Dok4	85.9595	31.1186	27.596	-1.46293	-1.63566	-0.172727		Erdr1	96.2618	44.7444	140.78	-1.10353	0.547932	1.65146		Eif4a2	251.415	182.696	117.867	-0.460408	-1.09226	-0.631857																		Bmp2k	2.35361	4.8441	2.78563	1.0108	0.233982	-0.776821		Spry4	3.98344
Thnsl2	4.85702	2.1417	1.83133	-1.14488	-1.35988	-0.214996		Tmem88	40.9388	16.8314	28.0959	-1.27729	-0.541506	0.735783		Zc3hav1l	17.9721	13.1141	6.13359	-0.45169	-1.53563	-1.08394																		Ctla2b	0.546744	4.72699	1.8148	2.89986	1.56592	-1.33393		Hist2h4	97.8916
Sft2d2	6.93782	3.1361	2.89273	-1.12087	-1.23366	-0.112792		Alpl	24.7824	11.8822	28.0772	-1.05423	0.179402	1.23363		Stk3	13.8834	13.5338	6.75764	-0.036524	-1.02793	-0.991401																		Stmn2	4.44145	9.53541	6.47059	1.08519	0.532868	-0.552324		Snord55	1.64183
Efna1	31.5203	8.09098	8.69369	-1.94874	-1.84631	0.102432		Renbp	21.2373	4.71948	23.3458	-2.14642	0.135954	2.28238		Casd1	13.2845	9.87298	5.77934	-0.424469	-1.18684	-0.762371																		Flt1	5.14244	13.3283	10.1298	1.35696	0.964473	-0.392492		Hist1h3i	165.792
Spin2c	21.4981	6.73184	2.4792	-1.66056	-3.06591	-1.40535		C330024D21Rik	14.0826	1.16709	8.33194	-3.48453	-0.750182	2.73435		Gpx1	55.9338	41.2684	24.8211	-0.437768	-1.16893	-0.731165																		Baiap2	2.32211	4.9869	4.38297	1.07052	0.888192	-0.182333		Fam84b	1.83213
Tnfrsf10b	16.273	4.98791	6.09517	-1.68618	-1.4021	0.284072		Prss8	3.42907	1.18126	3.69936	-1.46172	0.106467	1.56819		Gm20716	6.26828	11.2727	2.42506	0.8366	-1.33459	-2.17119																		Stk38l	1.60928	3.35232	1.11992	1.01418	-0.486595	-1.50078		Sox4	13.9039
Tbx2	11.0782	3.73839	3.74942	-1.54211	-1.53797	0.00413893		Ggnbp2os	7.41254	2.45103	4.6966	-1.55822	-0.647289	0.910931		Anxa4	12.4699	9.48582	3.68863	-0.390997	-1.73022	-1.33923																		Tmem50b	2.88883	6.12033	2.29496	1.05741	-0.319578	-1.37699		Cox7a1	2.00333
Gng12	7.15846	3.34675	2.85561	-1.07443	-1.29621	-0.221782		Cercam	4.51701	1.34614	3.9747	-1.67475	-0.180264	1.49449		Apcdd1	41.1949	22.9157	18.0237	-0.843347	-1.18809	-0.34474																		Pecam1	1.68878	4.78478	2.13035	1.44932	0.318294	-1.13103		Epha2	0.706082
Tert	3.00369	0.454124	1.25163	-2.4857	-1.19928	1.28642		Sycp3	16.723	1.58792	11.7858	-3.31712	-0.501204	2.81592		Zfp874a	4.70668	2.60679	1.88152	-0.828457	-1.27843	-0.449974																		Eif5a2	10.5865	21.5854	5.68499	1.02094	-0.8854	-1.90634		Hist1h2al	21.9475
St3gal5	6.869	3.37635	3.33811	-1.00338	-1.01934	-0.0159575		Eci2	19.4917	7.66846	21.265	-1.33454	0.125007	1.45955		Nup62cl	13.8607	7.77013	5.06648	-0.826912	-1.43412	-0.607206																		Arhgap33	1.85108	4.78886	1.70877	1.32523	-0.109264	-1.43449		Sppl2b	4.52204
Cmtr2	5.17058	2.34677	2.02462	-1.10708	-1.31076	-0.203674		Stxbp2	28.0405	13.6729	24.4746	-1.03082	-0.195483	0.835334		Zfp975	19.7011	13.2573	7.14149	-0.567957	-1.45122	-0.883267																		Dgat2	2.54302	8.59876	5.08198	1.71862	0.971315	-0.747305		Zbtb11os1	1.62352
Ctbs	6.44366	2.94778	2.93522	-1.10234	-1.1083	-0.00595426		Fbln1	39.185	17.3894	24.3804	-1.1675	-0.682351	0.485145		Id2	13.1635	8.1645	5.52457	-0.682462	-1.23765	-0.555184																		Fblim1	2.87791	7.34996	5.28105	1.32293	0.853586	-0.469345		Pou5f1-rs1	7.4094
Plac1	8.88777	1.47397	1.19212	-2.51356	-2.79822	-0.284667		Parp10	3.93414	1.71254	3.49757	-1.15424	-0.165241	0.989004		Pdgfb	4.64172	2.53753	2.22437	-0.846226	-1.02857	-0.182343																		1810011O10Rik	1.90357	3.91191	3.3955	1.00172	0.802924	-0.198793		Fgd6	1.53308
Pygl	6.7164	0.705758	2.20408	-3.08059	-1.56482	1.51577		Actn3	3.37764	1.47682	3.52573	-1.14109	0.0601637	1.20126		Tmem170b	3.22887	2.78585	1.34909	-0.206037	-1.19988	-0.993846																		Dopey2	2.42365	5.03734	0.952076	1.02551	-1.26227	-2.28778		Shb	2.05628
Prrx2	9.62989	3.86874	3.23493	-1.29374	-1.54477	-0.251022		Acsf2	6.2085	2.38149	4.48659	-1.34609	-0.459876	0.886214		Gm5141	7.89915	5.52698	3.08338	-0.507485	-1.32929	-0.821802																		Rab43	2.01162	4.35422	2.46199	1.07682	0.278914	-0.797909		Sox18	0.507154
Cpt1c	11.606	3.11158	2.83354	-1.86589	-1.99653	-0.130642		Mthfs	4.23521	1.1619	2.71049	-1.78051	-0.625284	1.15522		Kcnj5	4.44567	2.73336	1.19614	-0.681976	-1.81028	-1.1283																		Rab11fip5	1.48296	4.64041	1.34199	1.58239	-0.134564	-1.71696		Zfp865	3.68509
Emp3	9.81061	1.38536	3.39616	-2.73816	-1.5032	1.23496		Bbc3	4.18252	2.03712	5.53944	-1.00279	0.397092	1.39988		Ikbip	13.0785	7.09485	5.53299	-0.873145	-1.22621	-0.353064																		Stag3	6.16447	22.7437	3.46118	1.86653	-0.814836	-2.68137		Fam102a	1.70336
Hspb1	5.69454	1.02752	2.71315	-2.36154	-1.04251	1.31903		Cers4	15.9507	2.30431	11.3786	-2.73894	-0.483688	2.25526		Zfp995	3.14133	2.11431	1.45777	-0.549733	-1.05711	-0.507373																		Ttyh2	1.3532	3.27242	2.10673	1.21455	0.60268	-0.611874		Cyp26c1	1.24092
Klk8	7.95529	1.22736	1.00957	-2.60137	-2.85994	-0.258562		Macrod1	3.29878	1.16853	4.13901	-1.42186	0.318709	1.74057		9430020K01Rik	11.5178	7.69408	5.674	-0.575893	-1.0087	-0.432808																		Rhox5	0.746669	27.6052	2.13129	5.03222	1.39801	-3.63421		1700086O06Rik	1.72628
Hacl1	6.74756	2.91899	2.71641	-1.18152	-1.28173	-0.100209		Ndrg1	7.61243	3.07586	6.55183	-1.28004	-0.213435	1.0666		Clic6	4.79852	4.41251	1.71471	-0.118418	-1.43261	-1.31419																		Tll1	4.60146	12.3836	7.65568	1.40885	0.722144	-0.686706		Hist1h3e	458.266
Ptgds	4.05983	0.445437	0.971169	-2.93104	-1.95734	0.973701		Plcd3	3.50689	1.15553	1.71107	-1.52246	-0.993914	0.528549		1700109K24Rik	7.8305	4.63057	3.39076	-0.745397	-1.18387	-0.438473																		Gm38431	0.0158651	3.20292	0.0508335	4.83322	0.38051	-4.45271		Adra2b	9.57614
Ccng1	108.047	51.1155	40.8735	-1.07835	-1.40023	-0.321888		Bphl	4.16757	1.71513	3.10042	-1.23335	-0.415151	0.818194		2610002M06Rik	3.20263	2.32884	1.54649	-0.443348	-1.00422	-0.56087																		Parm1	1.43374	3.43752	0.529884	1.20568	-1.2839	-2.48958		Rmrp	6053.93
Gjb5	3.7818	0.288994	1.2243	-3.3189	-1.55149	1.76741		Neurl1a	4.11116	1.05889	3.6206	-1.86148	-0.178681	1.6828		Rian	34.7249	48.8842	2.4963	0.492198	-3.74559	-4.23779																		Hspa12a	2.94358	8.45445	5.62252	1.4909	0.910881	-0.580024		Dlc1	40.5657
Fkbp9	47.6412	17.3739	19.4805	-1.45003	-1.28582	0.164216		Pltp	3.34072	1.28004	1.97956	-1.318	-0.726433	0.591566		Abtb2	5.77181	3.61288	2.63115	-0.661266	-1.1043	-0.443031																		Col5a1	5.28742	10.8055	6.39403	1.01739	0.26952	-0.747873		Hist1h2af	38.571
Krt19	9.44743	2.37527	2.709	-1.94753	-1.76506	0.182469		Gm11423	3.62024	1.46096	2.17415	-1.25296	-0.710066	0.542895		Kitl	3.12107	1.84876	0.749741	-0.724983	-1.92245	-1.19746																		Zcwpw1	4.09919	9.89497	3.04134	1.25109	-0.418731	-1.66982		Gm1673	2.09159
Col1a1	11.1171	1.39644	1.17702	-2.9061	-3.13486	-0.228753		Cdkn1a	8.64221	3.80643	4.33372	-1.16215	-0.979482	0.182664		Ifi30	18.4391	10.84	8.21135	-0.760951	-1.15741	-0.396462																		Tsga10	0.8981	5.57407	1.14069	2.50713	0.313883	-2.19324		Bola1	11.5482
Pdlim4	48.7703	8.39783	10.8626	-2.52379	-2.15637	0.367419		1110012L19Rik	28.5391	10.5074	16.3794	-1.43292	-0.79732	0.635599		Arhgap29	11.8876	12.7621	5.69742	0.101584	-1.04806	-1.14964																		Tns2	3.94245	8.67738	7.74907	1.11856	0.957293	-0.161269		Tgfb1i1	5.7975
Zfp948	16.9514	7.714	8.08965	-1.12576	-1.05802	0.0677403		Lhpp	4.09926	0.669989	5.75476	-2.44723	0.479474	2.9267		Bend4	27.9886	20.4987	13.636	-0.447431	-1.03202	-0.584594																		Efcab2	1.21188	3.04171	1.89421	1.25991	0.60418	-0.655734		3010003L21Rik	1.64959
Smtnl2	41.2961	17.6228	10.4123	-1.22388	-1.97741	-0.75353		Gm5424	15.9532	4.23143	10.5619	-1.88995	-0.590402	1.29955		Mmp15	16.8154	8.91848	5.73984	-0.907377	-1.53433	-0.626956																		4930511A08Rik	1.87844	3.98551	2.89132	1.04615	0.596419	-0.449736		Ankrd13b	3.01697
Scarna6	203.611	94.4916	101.174	-1.10674	-1.00826	0.0984742		Fah	13.3946	0.945095	11.6748	-3.69068	-0.196676	3.494		Plekha2	23.0038	13.9315	9.96855	-0.719462	-1.19827	-0.478811																		Thsd1	0.59339	3.13287	1.57005	2.22108	1.26815	-0.952926		Rnf122	3.70482
Cpped1	4.95525	1.79573	2.08551	-1.41503	-1.20981	0.205217		Sh3d19	9.00931	3.26395	4.98394	-1.43719	-0.841395	0.595791		Tmed3	8.09946	5.03369	3.9518	-0.675534	-1.01697	-0.341434																		Fat3	1.58471	3.95522	3.11849	1.26728	0.933887	-0.333394		Chst2	4.67302
Lrrc51	9.73583	4.07497	4.80339	-1.23628	-1.00427	0.232016		Krtcap3	6.3376	2.33289	4.5084	-1.40385	-0.482256	0.921594		Vwa5a	16.5017	9.3277	4.58273	-0.816356	-1.82591	-1.00956																		Pdp1	2.54162	6.94927	3.61638	1.41605	0.492478	-0.923574		Phf21b	1.68524
Crb2	35.2469	14.1452	14.6891	-1.31111	-1.25705	0.0540647		Snx21	7.0353	3.36038	6.31322	-1.04404	-0.153925	0.890118		Eif2s3y	27.463	30.863	9.58511	0.167812	-1.50889	-1.6767																		Ulbp1	0.384921	3.70722	0.662903	2.97292	0.65375	-2.31917		Kcnc1	0.970202
Syt12	3.03328	0.839473	1.0121	-1.73775	-1.49439	0.243361		Gng10	9.23032	1.72652	4.63943	-2.35283	-0.977214	1.37561		Pard6b	29.077	26.3639	14.2477	-0.140801	-1.02401	-0.883213																		Parp8	1.5463	4.07203	2.99415	1.34152	0.910316	-0.431207		Mt1	5.17455
Crispld1	7.6741	2.95929	2.393	-1.34548	-1.64079	-0.295313		Ano10	17.2832	3.44927	11.7628	-2.2921	-0.551254	1.74085		Zim1	14.3952	10.5704	4.17018	-0.441971	-1.76321	-1.32124																		Tfpi	5.81451	19.6102	6.91251	1.73661	0.245671	-1.49094		2610035F20Rik	0.505595
Kif1a	3.39412	1.03563	1.63308	-1.62144	-1.01159	0.609851		Pitpnm1	4.58766	2.15643	3.74903	-1.05483	-0.284374	0.770453		Dynlt3	12.3974	14.5193	5.14171	0.226251	-1.25351	-1.47976																		Gap43	0.463455	3.44854	1.88394	2.65485	1.816	-0.838858		Bend5	2.33877
Wdr86	5.03248	0.66275	1.98938	-2.75037	-1.29658	1.45379		2310039H08Rik	7.00421	2.89984	8.373	-1.24379	0.254198	1.49799		Ank2	5.15968	4.00024	2.06041	-0.359267	-1.28367	-0.924402																		Afap1l1	2.05069	4.47849	3.08073	1.09007	0.564561	-0.525513		Trib2	4.29199
Krt18	108.419	48.1664	35.9764	-1.16886	-1.58882	-0.419962		Anxa11	4.13821	1.65479	3.99107	-1.27216	-0.0509766	1.22118		Krt8	174.25	96.4021	86.5026	-0.853351	-1.0095	-0.15615																		Tmem42	1.3371	4.32801	2.19516	1.6235	0.67544	-0.948062		Nodal	0.561869
Prrg3	3.86978	1.40205	0.924384	-1.40213	-1.9543	-0.552174		Rdm1	21.3879	10.5517	12.0402	-1.01244	-0.823737	0.188705		Cdh13	4.23502	2.25397	0.949444	-0.880939	-2.04641	-1.16547																		Tal2	1.07474	3.5054	2.08035	1.61782	0.892215	-0.725603		Mt2	1.63375
Apoc1	8.62799	0.554514	2.47793	-3.73715	-1.75944	1.97772		Fam132a	9.43945	4.18116	7.01846	-1.1559	-0.42234	0.733564		Hspb11	24.7553	20.3626	10.9949	-0.280564	-1.16366	-0.883096																		Arhgdib	2.34163	5.51785	2.66969	1.20217	0.181878	-1.02029		Sult4a1	3.99125
Arap2	3.96823	1.44372	0.763536	-1.398	-2.23607	-0.838078		Arhgap45	14.9415	0.959096	17.0826	-3.82805	0.192001	4.02005		Smarcd3	15.1441	9.0128	4.0184	-0.742286	-1.8881	-1.14581																		Apobec2	1.84155	5.28264	2.91934	1.4711	0.637023	-0.834081		Nr2f6	5.8252
Klf4	4.51404	2.03096	2.18573	-1.11453	-1.01338	0.101155		Foxf1	37.0472	18.3068	19.3841	-1.01301	-0.930959	0.0820536		Cald1	24.2738	16.9647	10.525	-0.514318	-1.19787	-0.683548																		Sec23a	22.9932	47.9755	18.9874	1.05784	-0.274846	-1.33268		Hist2h2aa2	54.4286
Myl4	8.40354	3.97751	2.44746	-1.06038	-1.739	-0.678629		Ndufa4l2	8.01914	3.11303	7.36935	-1.33739	-0.120343	1.21705		Nadk2	54.526	37.6933	26.8903	-0.531457	-1.01714	-0.485687																		Zmym5	5.35166	11.0506	6.87906	1.03236	0.356335	-0.676021		1810044D09Rik	1.72495
Zfp185	4.64517	1.81882	1.2784	-1.30624	-1.78346	-0.477222		Mgmt	12.8831	0.11774	7.95999	-5.89788	-0.687784	5.2101		Bmp5	13.9449	17.1193	5.78306	0.29398	-1.25541	-1.54939																		Usp26	0.333379	4.78423	0.101102	3.49443	-1.1077	-4.60213		Pura	3.14277
Zdhhc2	13.7344	4.62079	4.044	-1.55117	-1.73917	-0.188002		Hspb8	4.77284	2.10096	3.92521	-1.14663	-0.2757	0.87093		Pfkp	40.694	28.9073	16.3008	-0.491941	-1.31459	-0.822651																		Crat	2.3381	4.87632	3.01957	1.02932	0.355592	-0.673731		Gpatch3	2.6146
Fgfr2	24.3366	5.09013	2.46532	-2.2352	-3.25183	-1.01663		Acbd4	3.70916	1.61752	1.97853	-1.14915	-0.873906	0.275242		Bmp4	86.9451	44.5996	41.0562	-0.9615	-1.08065	-0.119153																		Fgf10	15.5083	32.4473	29.1354	1.06022	0.9054	-0.154821		Uqcrq	3.82631
Cyp4f13	3.48304	0.0966646	1.04154	-4.18737	-1.6502	2.53717		Smim20	10.1088	1.03267	9.80401	-3.172	-0.0437227	3.12828		Gm10509	4.62398	4.16009	2.23649	-0.149117	-1.01566	-0.866542																		Erg	1.03618	4.16476	1.98643	1.90828	0.876849	-1.03143		Ehd2	1.62506
Lama4	16.0643	7.84168	3.59472	-1.02529	-2.12927	-1.10398		Ccdc102a	7.87841	3.22304	8.12749	-1.2636	0.0443509	1.30795		Rnd2	16.2046	10.1175	5.1769	-0.674238	-1.62752	-0.953281																		Spred3	1.03589	3.32866	1.22098	1.59382	0.217784	-1.37604		Pemt	2.44086
Car4	67.9028	30.2751	21.0521	-1.1627	-1.6848	-0.522092		BC029722	6.89064	2.08949	5.79514	-1.67483	-0.245898	1.42893		Anxa2	69.9616	41.4277	32.2468	-0.75455	-1.115	-0.360452																		Itpkb	1.54177	3.43283	3.10369	1.10558	0.964485	-0.141091		Pou5f1	23.4973
Snhg18	3.34883	1.51847	1.48508	-1.09148	-1.12155	-0.0300765		Ptpn18	11.4025	5.3392	6.35887	-1.08048	-0.832597	0.247887		C8g	3.97114	2.2568	1.61267	-0.788607	-1.24919	-0.460579																		Tpmt	4.12749	8.82212	2.7927	1.07759	-0.547385	-1.62497		Dusp4	39.0675
Trim25	10.8446	4.45203	4.88712	-1.26563	-1.13394	0.131698		Timp1	3.76804	1.06272	2.75131	-1.7341	-0.439975	1.29412		Zfp984	18.8678	16.3326	9.14962	-0.206996	-1.03609	-0.829094																		Peg12	0.974645	3.72469	1.89404	1.83148	0.891836	-0.939648		Scarna2	175.831
Cyp2s1	7.78765	1.33268	2.22738	-2.46088	-1.76089	0.699989		Cox6b2	26.6194	7.15149	16.977	-1.88154	-0.645836	1.2357		Grb10	140.93	127.594	69.0309	-0.143312	-1.0286	-0.885288																		Gpsm3	2.3005	5.90195	3.98693	1.3221	0.767684	-0.554415		Cnksr3	7.29113
Hnrnpa1	245.926	27.4301	29.6196	-3.15973	-3.04932	0.110409		As3mt	6.09191	2.09685	9.12008	-1.49495	0.574394	2.06934		Peg10	343.699	276.804	146.135	-0.312182	-1.23328	-0.921098																		Ecscr	2.16476	6.16207	4.07968	1.46728	0.884035	-0.583249		Josd2	3.2356
Kdelc2	12.4369	5.25564	5.9519	-1.22705	-1.05072	0.17633		Tmem98	8.80459	3.43823	6.76885	-1.33152	-0.37448	0.95704		Rps6ka6	195.315	114.995	71.1326	-0.763707	-1.45593	-0.692221																		Tmsb4x	72.5203	162.257	85.3736	1.16072	0.235105	-0.925618		Hist1h3f	141.343
Fam114a1	5.17793	1.35463	1.08575	-1.85932	-2.15417	-0.294851		Aspg	5.95018	0.0540845	3.00226	-5.29518	-0.963657	4.33153		Tnfaip2	5.02108	3.69255	2.30259	-0.433279	-1.09186	-0.658579																		Dysf	1.38233	3.76853	2.62511	1.38392	0.878449	-0.505472		Pmaip1	3.0249
Fam212b	3.07824	1.17231	1.30306	-1.32078	-1.17965	0.141131		Jph1	7.94843	2.81305	4.02641	-1.46618	-0.96382	0.502358		Igf2	212.701	171.521	91.2522	-0.310284	-1.22	-0.909713																		Lima1	2.67965	7.79244	4.4549	1.50557	0.712514	-0.793053		Hnrnpa0	38.0068
Gjb2	4.40971	1.97101	0.676166	-1.1227	-2.5386	-1.4159		Gpx7	7.82608	3.45623	8.05657	-1.15626	0.0413547	1.19761		Armc10	31.3013	29.7933	14.2396	-0.0709985	-1.13082	-1.05982																		Tnc	0.897586	3.98979	0.913662	2.03551	0.023064	-2.01245		Etv2	24.1703
Zfp677	3.15024	0.324684	1.40831	-2.93609	-1.10762	1.82847		Trim21	4.46714	0.856826	2.20365	-2.25496	-0.987369	1.26759		Klf8	6.36837	4.39212	2.61341	-0.526005	-1.25329	-0.727288																		Tmem8b	1.45489	3.30118	1.36797	1.12923	-0.082987	-1.21221		Lrmp	1.09018
Pde4a	7.30077	3.39338	3.59525	-1.08305	-1.002	0.0810516		Scarb1	25.7481	11.0518	20.274	-1.21279	-0.343328	0.869459		Trim59	45.1513	31.1789	20.7659	-0.532768	-1.11681	-0.584045																		Znfx1	2.9327	8.79452	5.59497	1.55232	0.909087	-0.643229		Slc7a7	4.94505
Cln6	10.3679	4.74774	5.09439	-1.11059	-1.01095	0.0996402		Kif26a	6.00703	2.74831	7.61545	-1.10036	0.337278	1.43764		Zfp2	8.03339	6.06976	3.38421	-0.398643	-1.22302	-0.82438																		Gm12191	2.72163	7.76435	0.535172	1.4788	-2.15131	-3.63011		Armc5	2.4564
Ndrg2	12.131	1.8798	3.91267	-2.62711	-1.6079	1.01921		Tmem177	5.26106	1.72277	4.62284	-1.55639	-0.182862	1.37352		Marc2	7.46597	7.42005	3.10059	-0.00878355	-1.24119	-1.2324																		Gm13363	0	9.07658	0	6.51988	0	-6.51988		Sp8	0.929278
Dsg2	5.34238	1.67909	1.86097	-1.6131	-1.47267	0.140432		Xkr5	11.4198	5.44753	7.84801	-1.0542	-0.535455	0.518747		Cyfip2	6.45038	3.32823	2.12828	-0.934115	-1.55565	-0.621535																		Aim2	0.390435	3.56768	0.950753	2.90273	1.09929	-1.80345		Tle4	8.23687
Slc6a15	7.1491	3.23482	2.63891	-1.12019	-1.4042	-0.284007		Adssl1	19.1694	6.45109	13.6497	-1.5565	-0.48691	1.06959		Lonrf1	6.33954	3.76561	3.07165	-0.736261	-1.02172	-0.28546																		Lyl1	1.726	3.72533	3.01694	1.06689	0.771442	-0.295453		Map3k10	2.68519
Snora23	38.0325	17.0229	14.4072	-1.15509	-1.39425	-0.239161		S100a1	13.8345	5.44135	7.29652	-1.33035	-0.913743	0.41661		AF357359	30.3693	37.0056	0.531148	0.284282	-5.59323	-5.87752																		Tmem80	2.70591	6.05503	4.52959	1.1333	0.722417	-0.410883		Sall1	15.9749
Acap1	3.50086	1.17916	1.57471	-1.49315	-1.10443	0.388714		Ifitm2	209.11	88.4023	173.578	-1.24117	-0.268535	0.97263		Cep70	5.63391	4.69348	2.08345	-0.258447	-1.39291	-1.13446																		D17H6S56E-5	9.16708	19.7103	15.1499	1.09606	0.718611	-0.377452		Atf3	1.98959
Nog	4.71311	1.13878	1.09455	-1.95805	-2.0105	-0.0524529		Kif16b	7.06114	2.86081	5.29329	-1.27419	-0.409024	0.865171		Bnip3	84.5835	48.6128	38.0451	-0.79778	-1.15058	-0.352804																		Mlf1	4.20503	10.1655	3.34942	1.25371	-0.319669	-1.57338		Nrarp	6.56496
Slc2a3	289.755	133.416	77.8754	-1.11832	-1.89424	-0.775924		Zfand1	20.8739	8.39831	11.3928	-1.30335	-0.86787	0.435478		Ddx3y	7.32189	5.68141	1.97535	-0.360365	-1.83843	-1.47806																		Pnldc1	0.989195	3.69979	0.879822	1.80266	-0.152671	-1.95533		Hist2h2aa1	73.1269
Hey2	4.86712	2.29119	1.96273	-1.05468	-1.26786	-0.213177		Capg	6.07327	1.74916	5.94804	-1.73916	-0.0295673	1.7096		Gyg	25.1287	22.2132	11.7712	-0.177167	-1.0876	-0.910437																		Spata1	1.76383	4.13248	2.12133	1.18323	0.253151	-0.930084		Bmyc	2.13115
Mmp2	77.1973	23.6979	27.7968	-1.69959	-1.47032	0.229267		Epcam	7.14301	3.40114	7.81326	-1.04876	0.127683	1.17645		Rpap2	20.0526	14.8631	9.20677	-0.429556	-1.11461	-0.685056																		Snora19	1.45124	3.13251	0.0398713	1.05924	-3.47125	-4.53048		4930526I15Rik	0.988899
Car12	3.27327	0.9	0.884759	-1.75415	-1.7763	-0.0221565		Mthfsl	3.98595	1.42681	3.04467	-1.42016	-0.377763	1.04239		Snora15	8.55591	6.26605	2.19449	-0.443287	-1.91551	-1.47222																		Calcrl	2.09826	7.48445	3.19388	1.78668	0.583426	-1.20325		Spsb2	2.27234
Serpinb6b	3.0199	0.732712	0.387757	-1.90561	-2.67726	-0.771653		Scarna3a	6.68922	2.93421	10.2346	-1.16192	0.606168	1.76809		Tmem5	19.3737	12.4369	9.19724	-0.63535	-1.06665	-0.431301																		4930447C04Rik	2.66521	6.74478	0.399282	1.30762	-2.46946	-3.77708		Scand1	1.99615
Rab3il1	19.2306	6.32381	6.63265	-1.58939	-1.52164	0.0677468		Ntpcr	14.3499	2.40662	10.4389	-2.52725	-0.455342	2.0719		Snord73a	13.9636	13.2078	6.42703	-0.0796932	-1.10747	-1.02778																		Bcl6b	0.92315	3.13084	2.44058	1.65889	1.31214	-0.346754		Pgp	10.537
Zfp365	12.8426	4.48385	4.41793	-1.49749	-1.51839	-0.0208961		Syce2	48.5171	18.617	44.994	-1.37711	-0.108529	1.26858		Fbxo36	4.903	2.65614	1.74028	-0.860143	-1.44287	-0.582729																		Unc13b	2.06097	6.73799	3.42642	1.66189	0.706524	-0.955369		Lypla2	13.3225
Gm3500	3.3529	0.0243734	0.576458	-4.79506	-2.35174	2.44332		Tpm2	16.1682	5.45196	9.21741	-1.55098	-0.80405	0.74693		Plod2	35.522	21.6069	16.2179	-0.714611	-1.12631	-0.411698																		Cep41	3.18949	6.83151	3.09074	1.0753	-0.0439754	-1.11928		Ccdc124	23.4017
Cpt1b	6.56913	2.17848	3.08082	-1.54943	-1.0681	0.481327		Rnu12	32.5191	15.2857	34.5025	-1.08413	0.0851575	1.16929		Srp54b	15.7913	17.1254	0.764064	0.116296	-4.20096	-4.31725																		Plekhg1	1.63857	3.73694	2.2214	1.14206	0.417096	-0.724962		Irf2bp1	8.95864
Sct	6.64381	0.524168	3.09483	-3.43356	-1.07783	2.35573		Dcxr	14.7283	3.15218	8.88657	-2.18887	-0.72251	1.46637		Snord72	10.8859	12.592	5.23618	0.208274	-1.04177	-1.25004																		Mob3a	10.3281	23.8252	12.5855	1.19805	0.282697	-0.915353		Hist2h3c2	40.1472
P4ha2	30.4621	7.32416	7.63215	-2.04144	-1.9828	0.0586416		Fuca2	4.44903	1.36259	3.86663	-1.63704	-0.197647	1.43939		Scaper	8.02466	8.71749	3.37705	0.11806	-1.22444	-1.3425																		Klhl6	30.7236	69.3012	43.3033	1.17093	0.493771	-0.677155		Lrfn3	1.39082
Phlda3	13.2208	3.75211	5.9191	-1.78996	-1.14606	0.643899		Crtap	9.84757	2.47971	8.06418	-1.94714	-0.285036	1.6621		Airn	4.47707	3.3272	1.40647	-0.417394	-1.60325	-1.18586																		S1pr1	1.39071	3.12664	2.14113	1.11403	0.588225	-0.525807		Zic3	0.522141
Ppp1r3c	3.04871	1.22988	1.06643	-1.24347	-1.43267	-0.189199		Pttg1	73.8918	18.8709	58.1658	-1.96357	-0.344716	1.61886		Ero1l	35.6955	29.0671	15.6974	-0.295436	-1.1801	-0.884659																		Sema3a	2.54624	9.24429	4.41859	1.82014	0.771929	-1.04821		Hist1h2ad	91.0769
Ctdspl	4.39395	1.74502	1.72249	-1.28435	-1.30207	-0.0177217		H19	62.2052	8.74671	40.842	-2.81614	-0.605772	2.21037		Txnip	127.123	110.618	53.8268	-0.200472	-1.23829	-1.03782																		Larp1b	2.33724	5.46943	1.55147	1.19228	-0.561498	-1.75378		Gas1	9.2699
Gm5801	3.32949	1.60113	1.54681	-1.0115	-1.05832	-0.0468194		Ifnar2	12.327	5.095	7.50677	-1.25829	-0.708127	0.55016		Atp5s	7.34539	4.45191	2.27179	-0.709875	-1.65037	-0.940494																		Icam2	0.26912	3.13061	2.41149	3.12964	2.76638	-0.363262		Grrp1	10.6105
Ppp1r3b	5.22561	1.42629	1.39857	-1.80292	-1.82936	-0.0264446		5730408K05Rik	72.1811	33.0717	46.4618	-1.12367	-0.634472	0.489193		Ahnak	51.9462	28.8748	7.50986	-0.844993	-2.77385	-1.92886																		Atp8a1	2.38754	5.85147	3.44416	1.25853	0.510727	-0.747803		Tfap2c	1.53154
Hmgcll1	3.91561	1.83672	1.44693	-1.05201	-1.37621	-0.324206		Acadl	11.0534	4.53111	6.96184	-1.26806	-0.659371	0.608688		Mllt3	7.62959	5.57587	3.52262	-0.445551	-1.09336	-0.647806																		Acot7	2.65999	11.9682	2.76285	2.12848	0.0527911	-2.07569		Epha1	3.68679
Prelid2	16.4782	0.420692	4.61982	-4.99272	-1.81249	3.18023		Pld2	3.26937	1.06836	1.62136	-1.528	-0.968928	0.559068		Sri	9.98051	6.26036	4.33336	-0.664389	-1.1851	-0.520707																		Ptprb	0.948144	3.27715	1.87037	1.68797	0.91063	-0.777338		L1td1	3.66749
Podxl	132.901	57.4223	26.038	-1.20924	-2.34721	-1.13797		Nudt7	4.82439	0.466826	2.67802	-3.11897	-0.825889	2.29308		Snord98	9.11498	9.05342	2.94438	-0.00967017	-1.59783	-1.58816																		Ctse	0.443313	4.01699	0.982004	2.92173	0.993851	-1.92788		Zfp428	4.39209
Tap1	5.34781	1.00099	2.30575	-2.30688	-1.17919	1.12769		Cyba	24.3342	6.90114	18.0257	-1.80324	-0.430866	1.37237		Lsp1	5.76476	3.1847	2.65857	-0.836309	-1.08815	-0.251842																		Heph	1.02896	4.16348	2.07233	1.91703	0.944245	-0.972788		Ubald1	7.00458
Zfp979	7.40339	2.46881	2.6062	-1.54644	-1.47127	0.0751696		Abracl	37.1575	17.2982	24.2398	-1.0986	-0.614212	0.484385		Polk	14.373	7.83814	6.95344	-0.866492	-1.03697	-0.170473																		Sp4	2.81055	12.4452	4.80177	2.10777	0.752012	-1.35576		Zic5	2.29113
C430049B03Rik	16.5296	4.61158	6.33875	-1.81947	-1.3689	0.45057		Ucp2	11.8197	3.19967	17.559	-1.85296	0.56705	2.42001		Klhl42	3.36873	2.72382	1.22312	-0.296762	-1.39047	-1.09371																		Dennd4a	2.40081	7.29833	2.1556	1.5648	-0.148886	-1.71369		Atf6b	4.50995
Rgs11	3.63515	1.55681	0.800732	-1.17276	-2.052	-0.879235		Trim6	19.3378	8.74957	16.2942	-1.13518	-0.245676	0.889507		Cisd3	5.00366	2.8742	2.06324	-0.779033	-1.23834	-0.45931																		Eif3j1	0.237498	14.349	0.0959136	5.41995	-0.784661	-6.20461		Spsb4	0.873764
Akap2	12.8628	5.07707	3.50667	-1.32416	-1.84563	-0.521471		Hadh	48.9101	20.7047	33.994	-1.23617	-0.523562	0.712607		Gm3383	4.71402	8.07802	2.27961	0.764509	-1.01651	-1.78102																		Neto2	1.42102	3.09011	1.64401	1.06856	0.197365	-0.871198		D130020L05Rik	1.55482
Tnnt3	6.45919	2.27451	2.66631	-1.46588	-1.24555	0.220333		Riox2	11.611	4.59357	15.4214	-1.31911	0.406395	1.7255		Plk2	10.0705	6.06622	4.52014	-0.721938	-1.13839	-0.41645																										Mgat5b	1.05061
Tspan2	9.58902	2.53909	2.821	-1.87631	-1.72989	0.146419		Hpn	3.22648	0.033675	1.63543	-4.6372	-0.938707	3.69849		Zfp81	16.1647	11.3428	7.99334	-0.507305	-1.00694	-0.499632																										Sdf2l1	5.1488
Llgl2	7.87739	2.57835	3.08775	-1.57457	-1.32338	0.251196		Wfdc2	7.61807	2.74731	5.05673	-1.43864	-0.581782	0.856857		Plekhn1	4.25777	2.27848	2.01432	-0.873548	-1.0434	-0.169848																										Spaca6	1.89596
Tmem176a	12.7431	5.33897	4.83385	-1.23958	-1.3802	-0.140618		Tmem159	3.09543	0.54309	3.47001	-2.31292	0.159918	2.47284		Rps27rt	612.437	1154.32	33.1839	0.914302	-4.2019	-5.1162																										H2-Ab1	1.73245
Capn5	28.7319	11.6351	7.76388	-1.29683	-1.87435	-0.577519		Cd276	13.4419	5.77467	13.2864	-1.20485	-0.0166668	1.18818		Ggta1	22.2671	14.7365	10.6737	-0.592223	-1.05385	-0.461632																										Lzts1	9.20256
Gstm5	13.5818	6.64604	4.21393	-1.02014	-1.66518	-0.645038		Eno2	4.08016	0.866547	2.09416	-2.11265	-0.929887	1.18276		Ccdc18	13.4658	10.2118	6.50158	-0.395679	-1.0391	-0.643417																										Mpc1	1.55526
Rhou	50.9028	24.7199	21.1303	-1.03908	-1.26445	-0.225374		Stbd1	7.13648	2.76584	4.00299	-1.33633	-0.818612	0.517718		AF357425	3.3044	6.33816	0.246791	0.919248	-3.29526	-4.21451																										F11r	9.24729
Crabp2	6.20726	2.87285	1.13082	-1.08517	-2.3574	-1.27223		Tspo	15.2145	6.26003	11.4439	-1.26779	-0.407768	0.860021		Nhsl2	3.14575	2.91881	1.20869	-0.104574	-1.31043	-1.20586																										Adrb1	1.02533
Tnni1	4.20126	1.57227	1.30383	-1.36295	-1.61539	-0.252443		Lipt1	4.39694	1.02192	2.89605	-2.00298	-0.58588	1.4171		Frem2	4.9924	2.72149	1.37051	-0.851888	-1.79203	-0.940143																										Tbx6	3.79363
Pnma2	3.29756	1.0446	0.742223	-1.56965	-2.01222	-0.442573		Bcam	5.25268	2.54748	3.44879	-1.01564	-0.592934	0.422711		Ikzf1	3.50598	3.24914	1.09871	-0.106598	-1.58891	-1.48231																										Nptx2	0.831689
Fggy	19.0876	1.21108	8.56163	-3.87134	-1.14746	2.72388		2410006H16Rik	281.516	125.964	163.625	-1.15957	-0.782459	0.377113		AF357426	3.73413	3.68437	0.273018	-0.018848	-3.36158	-3.34274																										Hes6	5.11134
Vrk2	6.52996	2.60501	2.64704	-1.29336	-1.27112	0.0222399		Fbln2	38.2864	18.188	19.3951	-1.0697	-0.977485	0.0922124		Pkp2	6.11788	6.86997	2.71824	0.16473	-1.14163	-1.30636																										Gng3	1.85826
Hand1	160.222	39.5094	50.7952	-2.01705	-1.65537	0.361686		Nxf7	3.42983	0.755576	3.11902	-2.04463	-0.132976	1.91165		2610042L04Rik	3.60732	5.88166	1.62906	0.690169	-1.10039	-1.79056																										Nagpa	2.31661
Prkaa2	11.4766	5.25034	3.22392	-1.11351	-1.80025	-0.686748		Scrn2	6.3724	3.06411	3.74654	-1.0325	-0.75074	0.28176		Tmem176b	8.44476	5.49912	3.45285	-0.60984	-1.26606	-0.656224																										Etv4	6.8553
Bhlhe40	10.3832	4.83935	5.07575	-1.08569	-1.01824	0.0674483		Neil3	17.6024	4.92778	12.4151	-1.81595	-0.500269	1.31568		Tom1l1	6.24932	4.24114	1.5278	-0.548527	-1.96368	-1.41515																										Lrrc1	2.55523
Aldoc	13.547	1.09207	4.3671	-3.51704	-1.61117	1.90587		Pkd2	8.28509	3.1615	5.96187	-1.36229	-0.468063	0.894228		Primpol	15.6944	10.154	6.32612	-0.623221	-1.29739	-0.674169																										Tmem160	6.52833
								Fabp3	5.80242	2.58508	3.74935	-1.13634	-0.616692	0.519648		Cyr61	19.7274	12.9061	9.0924	-0.608311	-1.10898	-0.500673																										Nes	6.47595
								Slc22a21	3.01271	1.17468	2.11922	-1.28803	-0.488119	0.799915		Grb14	3.77049	2.45566	1.50686	-0.598822	-1.26827	-0.669446																										Hist1h4a	364.984
								Alox15	4.59887	0.856706	4.18485	-2.29617	-0.133069	2.1631		Arrdc4	20.4318	13.8931	10.0837	-0.553149	-1.0116	-0.458454																										Mesp1	45.3972
								Slc12a4	6.48028	3.06579	5.32149	-1.05558	-0.279459	0.776122		Sparc	69.5208	37.5956	25.7686	-0.885123	-1.42832	-0.543194																										Romo1	20.5263
								Apoe	249.452	120.6	152.321	-1.04792	-0.711275	0.336641		Gm10409	7.73767	10.0476	3.23938	0.37264	-1.23084	-1.60348																										Ier2	18.5302
								Gatsl3	9.73051	3.53086	7.08627	-1.43696	-0.452024	0.984934		Slc1a3	4.18305	4.68529	1.29883	0.159969	-1.61442	-1.77439																										Hist1h4b	158.435
								Uap1l1	15.7133	6.46319	17.4621	-1.26866	0.151334	1.42		Tarsl2	3.37507	2.45535	1.07012	-0.443524	-1.57038	-1.12686																										Efna3	19.7445
								Tcirg1	5.4311	2.64979	6.56782	-1.00824	0.269647	1.27789		Rubie	11.3176	5.89071	3.95062	-0.930458	-1.49504	-0.564584																										Dll3	4.3442
								Cthrc1	5.51085	2.20379	5.18708	-1.28421	-0.08575	1.19846		Zfp976	13.8333	10.7248	5.06532	-0.364188	-1.43161	-1.06742																										Hist1h2ap	52.9813
								Pck2	17.8581	5.60327	17.2534	-1.65477	-0.0494174	1.60535		Pqlc3	4.69506	2.61127	2.19181	-0.822577	-1.06506	-0.242484																										4930487H11Rik	1.09338
								Ap1g2	3.62985	1.40798	3.2513	-1.3065	-0.154396	1.1521		Immp2l	4.8875	2.75996	1.44708	-0.802324	-1.68877	-0.886444																										Spata5l1	2.53159
								Gstk1	4.00181	1.82786	3.20814	-1.08926	-0.310239	0.779025		Lhfpl2	13.0921	7.88643	4.24176	-0.724048	-1.60332	-0.879271																										Hist1h4d	869.221
								Got1l1	4.91118	0	4.97872	-5.64708	0.0193148	5.66639		Dock9	19.2411	14.5837	9.04419	-0.397453	-1.08074	-0.683289																										Tmem121	1.68662
								Sapcd1	4.21702	1.74592	3.53708	-1.2257	-0.247255	0.978443		Meg3	17.0265	23.0856	0.686722	0.436997	-4.44424	-4.88123																										Opa3	4.11477
								Rnh1	17.0178	7.8585	8.57508	-1.10493	-0.980548	0.12438		9230110C19Rik	13.065	7.04079	5.28942	-0.882557	-1.28851	-0.405953																										Chst7	4.69697
								Ghdc	3.63776	0.50981	2.21841	-2.61574	-0.689036	1.92671		Greb1l	33.0456	22.8021	16.2229	-0.533337	-1.02192	-0.488588																										Serpinf1	0.770251
								Rplp2-ps1	34.9404	1.28146	37.4436	-4.66475	0.0995478	4.7643		Acss2	3.05516	4.18922	0.915095	0.443	-1.6361	-2.0791																										Dhrsx	1.83125
								Hddc2	37.6838	12.7154	20.5692	-1.55988	-0.870283	0.6896		Alpk3	8.30546	7.93148	2.85768	-0.0656617	-1.50686	-1.4412																										Rxrg	3.19979
								Blvrb	21.9015	10.277	13.0479	-1.08421	-0.74277	0.341439		Srr	6.31632	3.77053	2.92592	-0.729215	-1.08437	-0.355158																										Cabp1	3.43589
								Stap2	3.74837	1.47273	3.29657	-1.29098	-0.180168	1.11081		Npepps	33.5017	23.1617	15.8496	-0.530575	-1.07502	-0.544442																										Hist1h4h	337.885
								Rtkn2	3.42278	1.48907	1.85948	-1.14853	-0.846246	0.302285		Rapgef5	14.6005	9.54913	5.74281	-0.607391	-1.33113	-0.723736																										D430041D05Rik	0.806144
								Eva1b	3.84758	1.46457	3.25088	-1.3352	-0.236428	1.09877		Tpm1	232.022	193.317	98.3394	-0.263171	-1.23758	-0.974405																										Hist1h2an	32.1179
								2410003L11Rik	13.4217	1.97635	8.28222	-2.70315	-0.689869	2.01328		Trp53inp1	29.3327	15.5298	10.0692	-0.913119	-1.53322	-0.620097																										Necab2	2.15028
								Emid1	3.11148	1.44807	2.61256	-1.05277	-0.243583	0.809184		Zfp51	9.43135	7.46236	4.37394	-0.333843	-1.09113	-0.757291																										Fgf5	0.296967
								Des	8.31514	1.53129	5.57292	-2.36698	-0.568897	1.79808		Adgra2	24.9281	15.6043	10.7985	-0.67239	-1.19942	-0.527035																										Nfkbib	6.49132
								Gramd1a	9.74326	3.14859	7.28101	-1.59932	-0.415317	1.184		Hyi	9.44914	5.31283	4.58772	-0.818988	-1.02649	-0.207497																										Hist1h2ab	166.488
								Arap1	4.5691	1.59312	2.31339	-1.46346	-0.952085	0.511379		Vps13c	12.0301	11.1823	5.26867	-0.104522	-1.17595	-1.07143																										Pcdh7	25.1646
								Ctsz	36.292	8.88708	23.4671	-2.0177	-0.626846	1.39085		Snord47	42.3055	39.1683	17.5138	-0.110887	-1.26755	-1.15666																										2310009B15Rik	3.27059
								Top1mt	5.09697	1.26904	3.631	-1.92451	-0.478108	1.4464		Fam122b	14.1038	7.91746	6.30979	-0.825056	-1.14792	-0.322869																										Brms1	8.37914
								Cyp4f16	3.92356	1.70552	2.44035	-1.15606	-0.663445	0.492617		Prox1	4.65055	3.61892	2.2036	-0.353212	-1.04421	-0.690995																										Zfp771	1.47543
								Ninj1	5.53597	2.6585	5.784	-1.03078	0.0621334	1.09292		Lpl	4.11779	2.07948	1.50794	-0.9525	-1.39127	-0.438774																										Igsf9	2.4052
								Cxx1a	6.07825	1.88191	8.71617	-1.64031	0.512954	2.15326		Rnf130	32.2187	20.9097	14.5293	-0.621312	-1.14351	-0.522193																										Msgn1	3.14231
								Cdc42ep5	20.0867	7.42167	15.264	-1.42428	-0.393854	1.03043		Fam111a	9.4961	8.94765	3.63073	-0.0849055	-1.36299	-1.27808																										Hist2h3b	34.731
								Rbfa	14.6088	2.4741	14.8832	-2.51454	0.0266689	2.54121		Ms4a4d	7.86988	4.95492	3.10359	-0.65687	-1.31487	-0.657996																										Dll1	0.941286
								Ccdc14	13.4552	5.57619	11.9331	-1.25585	-0.171841	1.08401		Abhd18	4.85323	5.21326	1.93002	0.101228	-1.28687	-1.3881																										Hist1h4i	225.226
								Evc2	7.48626	3.25289	4.75124	-1.17798	-0.645034	0.53295		Prkar2b	25.1982	21.6421	9.96135	-0.218542	-1.33021	-1.11167																										Six2	3.03057
								Sat2	3.96799	1.90608	1.93938	-1.01994	-0.996186	0.0237525		Cgnl1	21.8829	19.3484	9.95377	-0.176729	-1.12865	-0.951917																										Cdh1	1.78674
								Selenom	6.42463	1.83497	4.7339	-1.75358	-0.432707	1.32087		Capn6	39.2319	23.1004	10.8841	-0.761551	-1.84029	-1.07874																										Zfp668	3.70524
								Fam58b	11.0447	2.44268	10.614	-2.13193	-0.0568647	2.07507		Gm3055	5.13061	3.66076	0.993742	-0.475953	-2.25771	-1.78175																										Chac1	1.85197
								Klhl26	16.987	8.44343	9.79376	-1.00001	-0.788309	0.211704		Zmat3	18.7961	9.54801	6.36146	-0.969782	-1.54815	-0.578371																										Cd59a	2.86523
								Rufy1	7.49794	3.50558	7.81785	-1.07538	0.0594998	1.13488		Cd44	4.90989	3.20904	1.96901	-0.598366	-1.27584	-0.677474																										Tbc1d9	3.48637
								Grhpr	28.7659	12.8648	32.5005	-1.15477	0.175525	1.33029		Hbegf	7.13498	4.29859	2.83745	-0.717947	-1.30043	-0.58248																										Terc	38.0174
																Ripk2	11.5595	13.6434	4.35126	0.237229	-1.38923	-1.62646																										Cnrip1	2.8634
																Ccdc112	3.39686	3.7357	1.58926	0.133429	-1.04967	-1.1831																										Zbtb45	2.06153
																LOC101056073	34.9606	27.8781	13.0191	-0.325553	-1.41818	-1.09262																										Gata3	3.77473
																Uty	9.36328	12.7178	2.07128	0.437738	-2.1238	-2.56153																										Plpp3	4.41431
																Klf10	47.2844	29.1753	17.7891	-0.694731	-1.40533	-0.710603																										Apln	1.24203
																Ebpl	7.87783	6.18515	3.03792	-0.344049	-1.34619	-1.00214																										Fst	7.23357
																Ddr1	5.31947	3.46555	1.78546	-0.604025	-1.52323	-0.919208																										Polr2l	5.86361
																P4ha1	61.4417	44.3598	27.1682	-0.469063	-1.17434	-0.705281																										Slc16a13	1.33072
																Gm3002	3.18165	2.6205	0.964815	-0.270549	-1.62382	-1.35327																										4930413G21Rik	0.653256
																Mum1l1	35.7448	22.9099	15.3997	-0.639513	-1.20952	-0.570011																										Hist1h2ag	45.2126
																Fam65c	3.19339	2.1182	1.22412	-0.570187	-1.31454	-0.744351																										Emc6	17.4545
																Reln	8.15829	8.89565	3.15721	0.123384	-1.3422	-1.46559																										H2afx	79.3167
																Skap1	4.67494	4.02503	1.21131	-0.211078	-1.86447	-1.6534																										Rasl11a	1.88717
																Lyst	8.65214	5.38182	2.58579	-0.674981	-1.70429	-1.02931																										Snora44	18.5205
																Eda2r	12.8153	6.55968	5.06598	-0.955556	-1.32197	-0.366411																										Med25	24.9829
																Snora75	24.0776	18.1393	8.7752	-0.406621	-1.44582	-1.0392																										Hist1h2ba	13.7807
																D630045J12Rik	9.83517	5.81599	3.19725	-0.747924	-1.59128	-0.843359																										Cachd1	13.0949
																Wipi1	6.30615	7.68166	2.69453	0.280622	-1.19685	-1.47747																										Mycl	6.7286
																Cpne3	15.4898	14.2191	6.96772	-0.122664	-1.14128	-1.01862																										Efna2	4.27921
																Apoo-ps	11.2656	12.4502	5.52191	0.14303	-1.01554	-1.15857																										Dnah8	1.05718
																Cd302	4.40851	2.48685	1.93449	-0.801455	-1.14799	-0.346531																										Tmem39b	2.4076
																Usp11	39.1904	28.8117	18.6831	-0.442523	-1.06474	-0.622216																										D330050I16Rik	1.09489
																Sp3	39.7709	46.2651	7.44704	0.217703	-2.40135	-2.61906																										Epop	13.2968
																Kdelr1	43.0442	37.0447	18.5463	-0.216012	-1.21028	-0.994267																										Hist1h4j	128.151
																Hist2h3c1	13.8454	13.6472	0.0174706	-0.0206537	-6.89135	-6.8707																										Crlf2	1.08111
																Gm24148	13.1984	8.72518	5.70488	-0.591553	-1.19591	-0.604358																										Etv5	20.4096
																																																Hist1h2ac	48.0759
																																																Slc9a3r1	14.7341
																																																Sgk1	18.3828
																																																Pmepa1	0.761757
																																																Ptger1	1.72345
																																																Cyp26a1	55.3705
																																																Flywch2	1.84737
																																																Jund	4.36495
																																																Dancr	5.12217
																																																Hist1h4f	510.471
																																																Slc25a10	4.46782
																																																Hist1h2ak	108.488
																																																Mrps12	12.3045
																																																Glis1	2.79388
																																																Bcl6	0.513269
																																																Fam110a	2.80965
																																																1110008P14Rik	2.40306
																																																Metrn	4.5463
																																																Rpph1	4165.76
																																																Eme2	4.70874
																																																Tmem119	7.49126
																																																Akt1s1	7.48801
																																																Crmp1	2.06131
																																																Tcf7l1	3.54969
																																																Arl4d	6.10924
																																																Zfp628	1.50782
																																																Rem2	0.926948
																																																Dkk1	7.59894
																																																Col13a1	5.63299
																																																Hmgn5	2.68753
																																																Hist2h2bb	828.629
																																																4930539J05Rik	1.21665
																																																Hist1h3b	224.15
																																																Hist1h3g	164.838
																																																Hist1h2ai	99.8723
																																																Tenm4	8.11343
																																																Dmc1	2.32769
																																																Fam43a	3.92697
																																																Sssca1	24.8515
																																																5730559C18Rik	1.91134
																																																Ap1m2	1.75914
																																																Nckap5l	4.90639
																																																Egr1	5.21539
																																																Hist1h2ah	49.5332
																																																Ier5l	3.71478
																																																Hist1h2ae	49.5567
																																																Cth	4.94489
																																																C030006K11Rik	2.11702
																																																Hist2h2ab	23.7458
																																																Ptprn	2.38297
																																																Cdh20	0.540503
																																																Snai1	13.9657
																																																Bcl11a	1.15202
																																																Hist1h2bj	225.802
																																																Jag1	1.57096
																																																Gas2l1	2.86838
																																																Robo1	15.5999
																																																Stk19	3.23195
																																																Psmb8	2.51573
																																																Cyb5a	44.1697
																																																H2-Q4	2.28479
																																																Pdgfra	22.0143
																																																Kcnk1	6.03311
																																																Ppp1r35	4.40973
																																																Fgf8	6.08222
																																																Dohh	15.6587
																																																Gdf1	1.75571
																																																Hist1h4c	278.119
																																																Fjx1	3.56006
																																																Mmp14	17.6979
																																																Hist1h4n	319.151
																																																Hist1h2ao	0.994438
																																																Relt	5.31784
																																																Lrrc4b	1.30905
																																																T	36.7711
																																																Sema6d	3.51672
																																																Hist1h3d	172.073
																																																Junb	9.11839
																																																Pycr2	21.5892
																																																Atp6v0c-ps2	0.0728088
																																																Id1	37.3925
																																																Tdgf1	96.9173
																																																Rprl3	1514.25
																																																H1fx	6.00607
																																																Hist3h2ba	3.08222
																																																Hist2h2ac	49.2731
																																																Hist1h3h	152.77
																																																Tmem28	4.11975
[truncated: 12 more columns]

## Sheet: Sup_fig4_G_Sp1_unique_targets
Sup_fig4_G_Sp1_unique_targets
Genes that are Sp1 specific targets in Flk1+ in the 8 groups
Down regulated in both								Down in Sp1DDBD/DDBD / no change in Sp3-/-								no change in Sp1DDBD/DDBD / downregulated Sp3-/-								Upregulated in Sp1DDBD/DDBD / Downregulated in Sp3-/-								Downregulated in Sp1DDBD/DDBD / Upregulated in Sp3-/-								Upregulated in Sp1DDBD/DDBD / no change in Sp3-/-								No change in Sp1DDBD/DDBD / upregulated in Sp3-/-
Group 1	4 genes							Group 2	3 genes							Group 3	9 genes							Group 4								Group 5								Group 6	5 genes							Group 7	7 genes
Gene	WT_FPKM	Sp1DDBD/DDBD_FPKM	Sp3-/-_FPKM	Sp1DDBD/DDBD_logFC	Sp3-/-_logFC	diff_group1		Gene	WT_FPKM	Sp1DDBD/DDBD_FPKM	Sp3-/-_FPKM	Sp1DDBD/DDBD_logFC	Sp3-/-_logFC	diff_group2		Gene	WT_FPKM	Sp1DDBD/DDBD_FPKM	Sp3-/-_FPKM	Sp1DDBD/DDBD_logFC	Sp3-/-_logFC	diff_group3		Gene	WT_FPKM	Sp1DDBD/DDBD_FPKM	Sp3-/-_FPKM	Sp1DDBD/DDBD_logFC	Sp3-/-_logFC	diff_group4		Gene	WT_FPKM	Sp1DDBD/DDBD_FPKM	Sp3-/-_FPKM	Sp1DDBD/DDBD_logFC	Sp3-/-_logFC	diff_group5		Gene	WT_FPKM	Sp1DDBD/DDBD_FPKM	Sp3-/-_FPKM	Sp1DDBD/DDBD_logFC	Sp3-/-_logFC	diff_group6		Gene	WT_FPKM
Spin2c	21.4981	6.73184	2.4792	-1.66056	-3.06591	-1.40535		Tmem88	40.9388	16.8314	28.0959	-1.27729	-0.541506	0.735783		Eif4a2	251.415	182.696	117.867	-0.460408	-1.09226	-0.631857										H2afj	4.38583	1.9212	9.08281	-1.15016	1.03356	2.18372		Afap1l1	2.05069	4.47849	3.08073	1.09007	0.564561	-0.525513		Fgd6	1.53308
Scarna6	203.611	94.4916	101.174	-1.10674	-1.00826	0.0984742		2410006H16Rik	281.516	125.964	163.625	-1.15957	-0.782459	0.377113		Rpap2	20.0526	14.8631	9.20677	-0.429556	-1.11461	-0.685056																		Crat	2.3381	4.87632	3.01957	1.02932	0.355592	-0.673731		Tbx6	3.79363
Cyp4f13	3.48304	0.0966646	1.04154	-4.18737	-1.6502	2.53717		Rplp2-ps1	34.9404	1.28146	37.4436	-4.66475	0.0995478	4.7643		Fbxo36	4.903	2.65614	1.74028	-0.860143	-1.44287	-0.582729																		Erg	1.03618	4.16476	1.98643	1.90828	0.876849	-1.03143		Pcdh7	25.1646
Crabp2	6.20726	2.87285	1.13082	-1.08517	-2.3574	-1.27223										Rps27rt	612.437	1154.32	33.1839	0.914302	-4.2019	-5.1162																		Itpkb	1.54177	3.43283	3.10369	1.10558	0.964485	-0.141091		Emc6	17.4545
																Nhsl2	3.14575	2.91881	1.20869	-0.104574	-1.31043	-1.20586																		Spata1	1.76383	4.13248	2.12133	1.18323	0.253151	-0.930084		Hist1h2ae	49.5567
																Ikzf1	3.50598	3.24914	1.09871	-0.106598	-1.58891	-1.48231																										Cdh20	0.540503
																Meg3	17.0265	23.0856	0.686722	0.436997	-4.44424	-4.88123																										Fgf8	6.08222
																Ripk2	11.5595	13.6434	4.35126	0.237229	-1.38923	-1.62646
																Eda2r	12.8153	6.55968	5.06598	-0.955556	-1.32197	-0.366411
[truncated: 12 more columns]

## Sheet: Sup_fig4_G_Sp3_unique_targets 
Sup_fig4_G_Sp3_unique_targets
Genes that are Sp3 specific targets in Flk1+ in the 8 groups
Down regulated in both								Down in Sp1DDBD/DDBD / no change in Sp3-/-								no change in Sp1DDBD/DDBD / downregulated Sp3-/-								Upregulated in Sp1DDBD/DDBD / Downregulated in Sp3-/-								Downregulated in Sp1DDBD/DDBD / Upregulated in Sp3-/-								Upregulated in Sp1DDBD/DDBD / no change in Sp3-/-								No change in Sp1DDBD/DDBD / upregulated in Sp3-/-
Group 1	7 genes							Group2	3 genes							Group 3	9 genes							Group 4								Group 5	2 genes							Group 6	13 genes							Group 7	19 genes
Gene	WT_FPKM	Sp1DDBD/DDBD_FPKM	Sp3-/-_FPKM	Sp1DDBD/DDBD_logFC	Sp3-/-_logFC	diff_group1		Gene	WT_FPKM	Sp1DDBD/DDBD_FPKM	Sp3-/-_FPKM	Sp1DDBD/DDBD_logFC	Sp3-/-_logFC	diff_group2		Gene	WT_FPKM	Sp1DDBD/DDBD_FPKM	Sp3-/-_FPKM	Sp1DDBD/DDBD_logFC	Sp3-/-_logFC	diff_group3		Gene	WT_FPKM	Sp1DDBD/DDBD_FPKM	Sp3-/-_FPKM	Sp1DDBD/DDBD_logFC	Sp3-/-_logFC	diff_group4		Gene	WT_FPKM	Sp1DDBD/DDBD_FPKM	Sp3-/-_FPKM	Sp1DDBD/DDBD_logFC	Sp3-/-_logFC	diff_group5		Gene	WT_FPKM	Sp1DDBD/DDBD_FPKM	Sp3-/-_FPKM	Sp1DDBD/DDBD_logFC	Sp3-/-_logFC	diff_group6		Gene	WT_FPKM
Tert	3.00369	0.454124	1.25163	-2.4857	-1.19928	1.28642		Gstt3	3.1512	1.17168	1.74887	-1.35424	-0.814329	0.539912		Thnsl1	4.09925	3.36931	1.60565	-0.275481	-1.29981	-1.02433										Dppa5a	11.6256	4.11902	103.342	-1.47469	3.14108	4.61577		Snord71	3.32832	6.81064	5.4145	1.01132	0.685728	-0.325588		4930404N11Rik	4.12463
Plac1	8.88777	1.47397	1.19212	-2.51356	-2.79822	-0.284667		Plcd3	3.50689	1.15553	1.71107	-1.52246	-0.993914	0.528549		Fzd4	4.09615	2.62108	1.18049	-0.624889	-1.71237	-1.08748										Tcfl5	6.12249	1.00912	14.9694	-2.48808	1.27606	3.76414		Stmn2	4.44145	9.53541	6.47059	1.08519	0.532868	-0.552324		Snord55	1.64183
Gjb5	3.7818	0.288994	1.2243	-3.3189	-1.55149	1.76741		Hpn	3.22648	0.033675	1.63543	-4.6372	-0.938707	3.69849		Smarcd3	15.1441	9.0128	4.0184	-0.742286	-1.8881	-1.14581																		Zcwpw1	4.09919	9.89497	3.04134	1.25109	-0.418731	-1.66982		Cyp26c1	1.24092
Krt19	9.44743	2.37527	2.709	-1.94753	-1.76506	0.182469										Atp5s	7.34539	4.45191	2.27179	-0.709875	-1.65037	-0.940494																		Arhgdib	2.34163	5.51785	2.66969	1.20217	0.181878	-1.02029		1700086O06Rik	1.72628
Myl4	8.40354	3.97751	2.44746	-1.06038	-1.739	-0.678629										Primpol	15.6944	10.154	6.32612	-0.623221	-1.29739	-0.674169																		Zmym5	5.35166	11.0506	6.87906	1.03236	0.356335	-0.676021		Rmrp	6053.93
Zfp979	7.40339	2.46881	2.6062	-1.54644	-1.47127	0.0751696										Srr	6.31632	3.77053	2.92592	-0.729215	-1.08437	-0.355158																		Peg12	0.974645	3.72469	1.89404	1.83148	0.891836	-0.939648		Mt2	1.63375
Tnnt3	6.45919	2.27451	2.66631	-1.46588	-1.24555	0.220333										Prox1	4.65055	3.61892	2.2036	-0.353212	-1.04421	-0.690995																		Gm13363	0	9.07658	0	6.51988	0	-6.51988		Ehd2	1.62506
																Snora75	24.0776	18.1393	8.7752	-0.406621	-1.44582	-1.0392																		Sema3a	2.54624	9.24429	4.41859	1.82014	0.771929	-1.04821		Pmaip1	3.0249
																Sp3	39.7709	46.2651	7.44704	0.217703	-2.40135	-2.61906																		Icam2	0.26912	3.13061	2.41149	3.12964	2.76638	-0.363262		Lrmp	1.09018
																																								Ptprb	0.948144	3.27715	1.87037	1.68797	0.91063	-0.777338		Hist2h3c2	40.1472
																																								Ctse	0.443313	4.01699	0.982004	2.92173	0.993851	-1.92788		Cnrip1	2.8634
																																								Eif3j1	0.237498	14.349	0.0959136	5.41995	-0.784661	-6.20461		Dnah8	1.05718
																																								Neto2	1.42102	3.09011	1.64401	1.06856	0.197365	-0.871198		Crlf2	1.08111
																																																4930539J05Rik	1.21665
																																																Sssca1	24.8515
																																																Ap1m2	1.75914
																																																Mmp14	17.6979
																																																Atp6v0c-ps2	0.0728088
																																																Rprl3	1514.25
[truncated: 12 more columns]

## Sheet: Sup_fig4_G_Sp1_Sp3_shared_targs
Sup_fig4_G_Sp1_Sp3_shared_targets
Genes that are shared targets in Flk1+ in the 8 groups
Down regulated in both								Down in Sp1DDBD/DDBD / no change in Sp3-/-								no change in Sp1DDBD/DDBD / downregulated Sp3-/-								Upregulated in Sp1DDBD/DDBD / Downregulated in Sp3-/-									Downregulated in Sp1DDBD/DDBD / Upregulated in Sp3-/-								Upregulated in Sp1DDBD/DDBD / no change in Sp3-/-								No change in Sp1DDBD/DDBD / upregulated in Sp3-/-
Group 1	84 genes							Group 2	123 genes							Group 3	129 genes							Group 4	1 gene								Group 5								Group 6	54 genes							Group 7
Gene	WT_FPKM	Sp1DDBD/DDBD_FPKM	Sp3-/-_FPKM	Sp1DDBD/DDBD_logFC	Sp3-/-_logFC	diff_group1		Gene	WT_FPKM	Sp1DDBD/DDBD_FPKM	Sp3-/-_FPKM	Sp1DDBD/DDBD_logFC	Sp3-/-_logFC	diff_group2		Gene	WT_FPKM	Sp1DDBD/DDBD_FPKM	Sp3-/-_FPKM	Sp1DDBD/DDBD_logFC	Sp3-/-_logFC	diff_group3		Gene	WT_FPKM	Sp1DDBD/DDBD_FPKM	Sp3-/-_FPKM	Sp1DDBD/DDBD_logFC	Sp3-/-_logFC	diff_group4			Gene	WT_FPKM	Sp1DDBD/DDBD_FPKM	Sp3-/-_FPKM	Sp1DDBD/DDBD_logFC	Sp3-/-_logFC	diff_group5		Gene	WT_FPKM	Sp1DDBD/DDBD_FPKM	Sp3-/-_FPKM	Sp1DDBD/DDBD_logFC	Sp3-/-_logFC	diff_group6		Gene
Fgfr2	24.3366	5.09013	2.46532	-2.2352	-3.25183	-1.01663		Mgmt	12.8831	0.11774	7.95999	-5.89788	-0.687784	5.2101		Hist2h3c1	13.8454	13.6472	0.0174706	-0.0206537	-6.89135	-6.8707		Mest	72.1489	264.622	23.4177	1.87343	-1.61923	-3.49266											Ulbp1	0.384921	3.70722	0.662903	2.97292	0.65375	-2.31917		Fgf5
Col1a1	11.1171	1.39644	1.17702	-2.9061	-3.13486	-0.228753		Aspg	5.95018	0.0540845	3.00226	-5.29518	-0.963657	4.33153		Srp54b	15.7913	17.1254	0.764064	0.116296	-4.20096	-4.31725																			Tsga10	0.8981	5.57407	1.14069	2.50713	0.313883	-2.19324		2610035F20Rik
Unc5c	24.9315	11.0426	2.98376	-1.16765	-3.02098	-1.85333		Arhgap45	14.9415	0.959096	17.0826	-3.82805	0.192001	4.02005		Lars2	11550.3	11550.3	754.124	0	-3.9368	-3.9368																			Thsd1	0.59339	3.13287	1.57005	2.22108	1.26815	-0.952926		Sox18
Gjb2	4.40971	1.97101	0.676166	-1.1227	-2.5386	-1.4159		Fah	13.3946	0.945095	11.6748	-3.69068	-0.196676	3.494		Ahnak	51.9462	28.8748	7.50986	-0.844993	-2.77385	-1.92886																			Acot7	2.65999	11.9682	2.76285	2.12848	0.0527911	-2.07569		Zic3
Gm3500	3.3529	0.0243734	0.576458	-4.79506	-2.35174	2.44332		C330024D21Rik	14.0826	1.16709	8.33194	-3.48453	-0.750182	2.73435		Tom1l1	6.24932	4.24114	1.5278	-0.548527	-1.96368	-1.41515																			Sp4	2.81055	12.4452	4.80177	2.10777	0.752012	-1.35576		Hist1h2an
Podxl	132.901	57.4223	26.038	-1.20924	-2.34721	-1.13797		Smim20	10.1088	1.03267	9.80401	-3.172	-0.0437227	3.12828		Kitl	3.12107	1.84876	0.749741	-0.724983	-1.92245	-1.19746																			Calcrl	2.09826	7.48445	3.19388	1.78668	0.583426	-1.20325		Kcnc1
Pdlim4	48.7703	8.39783	10.8626	-2.52379	-2.15637	0.367419		Nudt7	4.82439	0.466826	2.67802	-3.11897	-0.825889	2.29308		Frem2	4.9924	2.72149	1.37051	-0.851888	-1.79203	-0.940143																			Dgat2	2.54302	8.59876	5.08198	1.71862	0.971315	-0.747305		Hist1h2al
Fam114a1	5.17793	1.35463	1.08575	-1.85932	-2.15417	-0.294851		H19	62.2052	8.74671	40.842	-2.81614	-0.605772	2.21037		Zim1	14.3952	10.5704	4.17018	-0.441971	-1.76321	-1.32124																			Unc13b	2.06097	6.73799	3.42642	1.66189	0.706524	-0.955369		Scand1
Cfc1	103.504	26.1062	24.0004	-1.9831	-2.10395	-0.12085		Cers4	15.9507	2.30431	11.3786	-2.73894	-0.483688	2.25526		Anxa4	12.4699	9.48582	3.68863	-0.390997	-1.73022	-1.33923																			Bcl6b	0.92315	3.13084	2.44058	1.65889	1.31214	-0.346754		Epha2
Pnma2	3.29756	1.0446	0.742223	-1.56965	-2.01222	-0.442573		2410003L11Rik	13.4217	1.97635	8.28222	-2.70315	-0.689869	2.01328		Lyst	8.65214	5.38182	2.58579	-0.674981	-1.70429	-1.02931																			Tmem42	1.3371	4.32801	2.19516	1.6235	0.67544	-0.948062		Hist1h2ah
Nog	4.71311	1.13878	1.09455	-1.95805	-2.0105	-0.0524529		Ntpcr	14.3499	2.40662	10.4389	-2.52725	-0.455342	2.0719		Immp2l	4.8875	2.75996	1.44708	-0.802324	-1.68877	-0.886444																			Spred3	1.03589	3.32866	1.22098	1.59382	0.217784	-1.37604		Sp8
Cpt1c	11.606	3.11158	2.83354	-1.86589	-1.99653	-0.130642		Rbfa	14.6088	2.4741	14.8832	-2.51454	0.0266689	2.54121		Acss2	3.05516	4.18922	0.915095	0.443	-1.6361	-2.0791																			Rab11fip5	1.48296	4.64041	1.34199	1.58239	-0.134564	-1.71696		Hist1h2ap
P4ha2	30.4621	7.32416	7.63215	-2.04144	-1.9828	0.0586416		Lhpp	4.09926	0.669989	5.75476	-2.44723	0.479474	2.9267		Rnd2	16.2046	10.1175	5.1769	-0.674238	-1.62752	-0.953281																			Dennd4a	2.40081	7.29833	2.1556	1.5648	-0.148886	-1.71369		Bcl6
Smtnl2	41.2961	17.6228	10.4123	-1.22388	-1.97741	-0.75353		Des	8.31514	1.53129	5.57292	-2.36698	-0.568897	1.79808		Gm3002	3.18165	2.6205	0.964815	-0.270549	-1.62382	-1.35327																			Lima1	2.67965	7.79244	4.4549	1.50557	0.712514	-0.793053		Nptx2
Prrg3	3.86978	1.40205	0.924384	-1.40213	-1.9543	-0.552174		Gng10	9.23032	1.72652	4.63943	-2.35283	-0.977214	1.37561		Lhfpl2	13.0921	7.88643	4.24176	-0.724048	-1.60332	-0.879271																			Hspa12a	2.94358	8.45445	5.62252	1.4909	0.910881	-0.580024		Nodal
Amer3	34.7886	12.2685	9.10595	-1.49609	-1.92212	-0.426034		Tmem159	3.09543	0.54309	3.47001	-2.31292	0.159918	2.47284		Airn	4.47707	3.3272	1.40647	-0.417394	-1.60325	-1.18586																			Pdp1	2.54162	6.94927	3.61638	1.41605	0.492478	-0.923574		Dll1
Slc2a3	289.755	133.416	77.8754	-1.11832	-1.89424	-0.775924		Ano10	17.2832	3.44927	11.7628	-2.2921	-0.551254	1.74085		Stard8	54.8134	34.1489	17.9822	-0.681101	-1.60259	-0.921489																			Dysf	1.38233	3.76853	2.62511	1.38392	0.878449	-0.505472		Mgat5b
Capn5	28.7319	11.6351	7.76388	-1.29683	-1.87435	-0.577519		Trim21	4.46714	0.856826	2.20365	-2.25496	-0.987369	1.26759		D630045J12Rik	9.83517	5.81599	3.19725	-0.747924	-1.59128	-0.843359																			Flt1	5.14244	13.3283	10.1298	1.35696	0.964473	-0.392492		Hist1h2ag
Efna1	31.5203	8.09098	8.69369	-1.94874	-1.84631	0.102432		Dcxr	14.7283	3.15218	8.88657	-2.18887	-0.72251	1.46637		Tarsl2	3.37507	2.45535	1.07012	-0.443524	-1.57038	-1.12686																			Parp8	1.5463	4.07203	2.99415	1.34152	0.910316	-0.431207		Dll3
Akap2	12.8628	5.07707	3.50667	-1.32416	-1.84563	-0.521471		Renbp	21.2373	4.71948	23.3458	-2.14642	0.135954	2.28238		Cyfip2	6.45038	3.32823	2.12828	-0.934115	-1.55565	-0.621535																			Arhgap33	1.85108	4.78886	1.70877	1.32523	-0.109264	-1.43449		Grrp1
Tbx20	68.0871	29.0677	18.9029	-1.22513	-1.84328	-0.618154		Eno2	4.08016	0.866547	2.09416	-2.11265	-0.929887	1.18276		Zmat3	18.7961	9.54801	6.36146	-0.969782	-1.54815	-0.578371																			Fblim1	2.87791	7.34996	5.28105	1.32293	0.853586	-0.469345		4930413G21Rik
Ppp1r3b	5.22561	1.42629	1.39857	-1.80292	-1.82936	-0.0264446		Nxf7	3.42983	0.755576	3.11902	-2.04463	-0.132976	1.91165		Zc3hav1l	17.9721	13.1141	6.13359	-0.45169	-1.53563	-1.08394																			Gpsm3	2.3005	5.90195	3.98693	1.3221	0.767684	-0.554415		Six2
Prelid2	16.4782	0.420692	4.61982	-4.99272	-1.81249	3.18023		Ctsz	36.292	8.88708	23.4671	-2.0177	-0.626846	1.39085		Mmp15	16.8154	8.91848	5.73984	-0.907377	-1.53433	-0.626956																			Efcab2	1.21188	3.04171	1.89421	1.25991	0.60418	-0.655734		Hist3h2ba
Prkaa2	11.4766	5.25034	3.22392	-1.11351	-1.80025	-0.686748		Lipt1	4.39694	1.02192	2.89605	-2.00298	-0.58588	1.4171		Trp53inp1	29.3327	15.5298	10.0692	-0.913119	-1.53322	-0.620097																			Atp8a1	2.38754	5.85147	3.44416	1.25853	0.510727	-0.747803		Rem2
Zfp185	4.64517	1.81882	1.2784	-1.30624	-1.78346	-0.477222		Tep1	3.81615	0.881628	1.97957	-1.99619	-0.913152	1.08304		Ddr1	5.31947	3.46555	1.78546	-0.604025	-1.52323	-0.919208																			Mlf1	4.20503	10.1655	3.34942	1.25371	-0.319669	-1.57338		Spsb4
Cyp2s1	7.78765	1.33268	2.22738	-2.46088	-1.76089	0.699989		Pttg1	73.8918	18.8709	58.1658	-1.96357	-0.344716	1.61886		Eif2s3y	27.463	30.863	9.58511	0.167812	-1.50889	-1.6767																			Ubash3b	2.18411	5.31046	2.26503	1.24412	0.0502268	-1.19389		Adrb1
Zdhhc2	13.7344	4.62079	4.044	-1.55117	-1.73917	-0.188002		Crtap	9.84757	2.47971	8.06418	-1.94714	-0.285036	1.6621		Alpk3	8.30546	7.93148	2.85768	-0.0656617	-1.50686	-1.4412																			Ttyh2	1.3532	3.27242	2.10673	1.21455	0.60268	-0.611874		4930526I15Rik
Tspan2	9.58902	2.53909	2.821	-1.87631	-1.72989	0.146419		Top1mt	5.09697	1.26904	3.631	-1.92451	-0.478108	1.4464		Rubie	11.3176	5.89071	3.95062	-0.930458	-1.49504	-0.564584																			Parm1	1.43374	3.43752	0.529884	1.20568	-1.2839	-2.48958		Arl4d
Car4	67.9028	30.2751	21.0521	-1.1627	-1.6848	-0.522092		Gm5424	15.9532	4.23143	10.5619	-1.88995	-0.590402	1.29955		Rps6ka6	195.315	114.995	71.1326	-0.763707	-1.45593	-0.692221																			Mob3a	10.3281	23.8252	12.5855	1.19805	0.282697	-0.915353		Fam84b
Gstm5	13.5818	6.64604	4.21393	-1.02014	-1.66518	-0.645038		Cox6b2	26.6194	7.15149	16.977	-1.88154	-0.645836	1.2357		Nup62cl	13.8607	7.77013	5.06648	-0.826912	-1.43412	-0.607206																			Larp1b	2.33724	5.46943	1.55147	1.19228	-0.561498	-1.75378		Zfp771
Hand1	160.222	39.5094	50.7952	-2.01705	-1.65537	0.361686		Neurl1a	4.11116	1.05889	3.6206	-1.86148	-0.178681	1.6828		Zfp976	13.8333	10.7248	5.06532	-0.364188	-1.43161	-1.06742																			Fignl1	16.1566	36.8509	10.1928	1.18459	-0.659386	-1.84397		Hist1h2ai
Dok4	85.9595	31.1186	27.596	-1.46293	-1.63566	-0.172727		Ucp2	11.8197	3.19967	17.559	-1.85296	0.56705	2.42001		Sparc	69.5208	37.5956	25.7686	-0.885123	-1.42832	-0.543194																			Acsl1	5.02449	11.4843	3.81979	1.17669	-0.386633	-1.56332		Gas1
Tnni1	4.20126	1.57227	1.30383	-1.36295	-1.61539	-0.252443		Neil3	17.6024	4.92778	12.4151	-1.81595	-0.500269	1.31568		Klf10	47.2844	29.1753	17.7891	-0.694731	-1.40533	-0.710603																			Klhl6	30.7236	69.3012	43.3033	1.17093	0.493771	-0.677155		Hist1h2ad
Aldoc	13.547	1.09207	4.3671	-3.51704	-1.61117	1.90587		Cyba	24.3342	6.90114	18.0257	-1.80324	-0.430866	1.37237		Cep70	5.63391	4.69348	2.08345	-0.258447	-1.39291	-1.13446																			Tmsb4x	72.5203	162.257	85.3736	1.16072	0.235105	-0.925618		Tpgs1
Ndrg2	12.131	1.8798	3.91267	-2.62711	-1.6079	1.01921		Mthfs	4.23521	1.1619	2.71049	-1.78051	-0.625284	1.15522		Klhl42	3.36873	2.72382	1.22312	-0.296762	-1.39047	-1.09371																			Plekhg1	1.63857	3.73694	2.2214	1.14206	0.417096	-0.724962		Epha1
Krt18	108.419	48.1664	35.9764	-1.16886	-1.58882	-0.419962		Psmg4	14.2528	4.15423	12.1488	-1.75436	-0.228696	1.52567		Pcgf5	22.3107	11.9343	8.51416	-0.897032	-1.37941	-0.482373																			Tmem8b	1.45489	3.30118	1.36797	1.12923	-0.082987	-1.21221		Ier5l
Tbx2	11.0782	3.73839	3.74942	-1.54211	-1.53797	0.00413893		Selenom	6.42463	1.83497	4.7339	-1.75358	-0.432707	1.32087		Ebpl	7.87783	6.18515	3.03792	-0.344049	-1.34619	-1.00214																			Tns2	3.94245	8.67738	7.74907	1.11856	0.957293	-0.161269		Pmepa1
Rab3il1	19.2306	6.32381	6.63265	-1.58939	-1.52164	0.0677468		Capg	6.07327	1.74916	5.94804	-1.73916	-0.0295673	1.7096		Reln	8.15829	8.89565	3.15721	0.123384	-1.3422	-1.46559																			S1pr1	1.39071	3.12664	2.14113	1.11403	0.588225	-0.525807		Hist1h2ak
Zfp365	12.8426	4.48385	4.41793	-1.49749	-1.51839	-0.0208961		Timp1	3.76804	1.06272	2.75131	-1.7341	-0.439975	1.29412		Rapgef5	14.6005	9.54913	5.74281	-0.607391	-1.33113	-0.723736																			Rnf24	1.44549	3.18696	2.34576	1.08869	0.66222	-0.426468		Zic5
Fkbp7	5.99251	0.910465	2.04337	-2.59202	-1.50716	1.08486		BC029722	6.89064	2.08949	5.79514	-1.67483	-0.245898	1.42893		Prkar2b	25.1982	21.6421	9.96135	-0.218542	-1.33021	-1.11167																			Rab43	2.01162	4.35422	2.46199	1.07682	0.278914	-0.797909		Etv2
Emp3	9.81061	1.38536	3.39616	-2.73816	-1.5032	1.23496		Cercam	4.51701	1.34614	3.9747	-1.67475	-0.180264	1.49449		Gm5141	7.89915	5.52698	3.08338	-0.507485	-1.32929	-0.821802																			Cep41	3.18949	6.83151	3.09074	1.0753	-0.0439754	-1.11928		Chst7
Apobec3	7.43468	3.4075	2.58381	-1.1031	-1.48926	-0.386162		Pck2	17.8581	5.60327	17.2534	-1.65477	-0.0494174	1.60535		Pfkp	40.694	28.9073	16.3008	-0.491941	-1.31459	-0.822651																			Baiap2	2.32211	4.9869	4.38297	1.07052	0.888192	-0.182333		D430041D05Rik
Dsg2	5.34238	1.67909	1.86097	-1.6131	-1.47267	0.140432		Gramd1a	9.74326	3.14859	7.28101	-1.59932	-0.415317	1.184		Hbegf	7.13498	4.29859	2.83745	-0.717947	-1.30043	-0.58248																			Lyl1	1.726	3.72533	3.01694	1.06689	0.771442	-0.295453		Lfng
Mmp2	77.1973	23.6979	27.7968	-1.69959	-1.47032	0.229267		Hddc2	37.6838	12.7154	20.5692	-1.55988	-0.870283	0.6896		9230110C19Rik	13.065	7.04079	5.28942	-0.882557	-1.28851	-0.405953																			Fgf10	15.5083	32.4473	29.1354	1.06022	0.9054	-0.154821		Spry4
Ppp1r3c	3.04871	1.22988	1.06643	-1.24347	-1.43267	-0.189199		Ggnbp2os	7.41254	2.45103	4.6966	-1.55822	-0.647289	0.910931		Abhd18	4.85323	5.21326	1.93002	0.101228	-1.28687	-1.3881																			Sec23a	22.9932	47.9755	18.9874	1.05784	-0.274846	-1.33268		Cabp1
Slc6a15	7.1491	3.23482	2.63891	-1.12019	-1.4042	-0.284007		Adssl1	19.1694	6.45109	13.6497	-1.5565	-0.48691	1.06959		Ank2	5.15968	4.00024	2.06041	-0.359267	-1.28367	-0.924402																			Tmem50b	2.88883	6.12033	2.29496	1.05741	-0.319578	-1.37699		Snai1
Tnfrsf10b	16.273	4.98791	6.09517	-1.68618	-1.4021	0.284072		Tmem177	5.26106	1.72277	4.62284	-1.55639	-0.182862	1.37352		Cd44	4.90989	3.20904	1.96901	-0.598366	-1.27584	-0.677474																			Dopey2	2.42365	5.03734	0.952076	1.02551	-1.26227	-2.28778		Hist1h4k
Ccng1	108.047	51.1155	40.8735	-1.07835	-1.40023	-0.321888		Tpm2	16.1682	5.45196	9.21741	-1.55098	-0.80405	0.74693		Grb14	3.77049	2.45566	1.50686	-0.598822	-1.26827	-0.669446																			Strn	12.9076	26.329	21.1605	1.02276	0.708813	-0.31395		Hist2h4
Hmgcll1	3.91561	1.83672	1.44693	-1.05201	-1.37621	-0.324206		Pld2	3.26937	1.06836	1.62136	-1.528	-0.968928	0.559068		Snord47	42.3055	39.1683	17.5138	-0.110887	-1.26755	-1.15666																			Eif5a2	10.5865	21.5854	5.68499	1.02094	-0.8854	-1.90634		Bmyc
C430049B03Rik	16.5296	4.61158	6.33875	-1.81947	-1.3689	0.45057		Pter	3.00176	0.992133	1.69905	-1.50594	-0.785848	0.720089		Tmem176b	8.44476	5.49912	3.45285	-0.60984	-1.26606	-0.656224																			Col5a1	5.28742	10.8055	6.39403	1.01739	0.26952	-0.747873		Cachd1
Thnsl2	4.85702	2.1417	1.83133	-1.14488	-1.35988	-0.214996		As3mt	6.09191	2.09685	9.12008	-1.49495	0.574394	2.06934		Dynlt3	12.3974	14.5193	5.14171	0.226251	-1.25351	-1.47976																			Stk38l	1.60928	3.35232	1.11992	1.01418	-0.486595	-1.50078		H1fx
Llgl2	7.87739	2.57835	3.08775	-1.57457	-1.32338	0.251196		Jph1	7.94843	2.81305	4.02641	-1.46618	-0.96382	0.502358		Klf8	6.36837	4.39212	2.61341	-0.526005	-1.25329	-0.727288																			Klf7	4.79739	9.79113	8.38239	1.01412	0.792459	-0.221663		Col13a1
Cmtr2	5.17058	2.34677	2.02462	-1.10708	-1.31076	-0.203674		Arap1	4.5691	1.59312	2.31339	-1.46346	-0.952085	0.511379		Marc2	7.46597	7.42005	3.10059	-0.00878355	-1.24119	-1.2324																			Bmp2k	2.35361	4.8441	2.78563	1.0108	0.233982	-0.776821		Tmem121
Ctdspl	4.39395	1.74502	1.72249	-1.28435	-1.30207	-0.0177217		Prss8	3.42907	1.18126	3.69936	-1.46172	0.106467	1.56819		Cisd3	5.00366	2.8742	2.06324	-0.779033	-1.23834	-0.45931																			Iffo2	2.0135	4.15041	2.71833	1.00797	0.415207	-0.592761		Hist1h4j
Gng12	7.15846	3.34675	2.85561	-1.07443	-1.29621	-0.221782		Sh3d19	9.00931	3.26395	4.98394	-1.43719	-0.841395	0.595791		Txnip	127.123	110.618	53.8268	-0.200472	-1.23829	-1.03782																											Hist1h4h
Fkbp9	47.6412	17.3739	19.4805	-1.45003	-1.28582	0.164216		Gatsl3	9.73051	3.53086	7.08627	-1.43696	-0.452024	0.984934		Id2	13.1635	8.1645	5.52457	-0.682462	-1.23765	-0.555184																											T
Vrk2	6.52996	2.60501	2.64704	-1.29336	-1.27112	0.0222399		1110012L19Rik	28.5391	10.5074	16.3794	-1.43292	-0.79732	0.635599		Tpm1	232.022	193.317	98.3394	-0.263171	-1.23758	-0.974405																											Fst
Hey2	4.86712	2.29119	1.96273	-1.05468	-1.26786	-0.213177		Cdc42ep5	20.0867	7.42167	15.264	-1.42428	-0.393854	1.03043		Peg10	343.699	276.804	146.135	-0.312182	-1.23328	-0.921098																											Flywch2
Rhou	50.9028	24.7199	21.1303	-1.03908	-1.26445	-0.225374		Macrod1	3.29878	1.16853	4.13901	-1.42186	0.318709	1.74057		Gm10409	7.73767	10.0476	3.23938	0.37264	-1.23084	-1.60348																											Mpc1
Crb2	35.2469	14.1452	14.6891	-1.31111	-1.25705	0.0540647		Mthfsl	3.98595	1.42681	3.04467	-1.42016	-0.377763	1.04239		Scaper	8.02466	8.71749	3.37705	0.11806	-1.22444	-1.3425																											Spata5l1
Sft2d2	6.93782	3.1361	2.89273	-1.12087	-1.23366	-0.112792		Krtcap3	6.3376	2.33289	4.5084	-1.40385	-0.482256	0.921594		Zfp2	8.03339	6.06976	3.38421	-0.398643	-1.22302	-0.82438																											Romo1
Cpped1	4.95525	1.79573	2.08551	-1.41503	-1.20981	0.205217		Syce2	48.5171	18.617	44.994	-1.37711	-0.108529	1.26858		Igf2	212.701	171.521	91.2522	-0.310284	-1.22	-0.909713																											Ccdc124
Fam212b	3.07824	1.17231	1.30306	-1.32078	-1.17965	0.141131		Pkd2	8.28509	3.1615	5.96187	-1.36229	-0.468063	0.894228		Kdelr1	43.0442	37.0447	18.5463	-0.216012	-1.21028	-0.994267																											Hist2h2ab
Tap1	5.34781	1.00099	2.30575	-2.30688	-1.17919	1.12769		Acsf2	6.2085	2.38149	4.48659	-1.34609	-0.459876	0.886214		Mum1l1	35.7448	22.9099	15.3997	-0.639513	-1.20952	-0.570011																											Junb
Fggy	19.0876	1.21108	8.56163	-3.87134	-1.14746	2.72388		Ndufa4l2	8.01914	3.11303	7.36935	-1.33739	-0.120343	1.21705		Tmem170b	3.22887	2.78585	1.34909	-0.206037	-1.19988	-0.993846																											Bcl11a
Phlda3	13.2208	3.75211	5.9191	-1.78996	-1.14606	0.643899		Stbd1	7.13648	2.76584	4.00299	-1.33633	-0.818612	0.517718		Adgra2	24.9281	15.6043	10.7985	-0.67239	-1.19942	-0.527035																											Hist1h4c
Ripk4	10.6455	3.85224	4.76913	-1.44299	-1.142	0.300991		Eva1b	3.84758	1.46457	3.25088	-1.3352	-0.236428	1.09877		Plekha2	23.0038	13.9315	9.96855	-0.719462	-1.19827	-0.478811																											Ppp1r35
Cnn1	4.03339	1.43039	1.7755	-1.43343	-1.14005	0.293378		Eci2	19.4917	7.66846	21.265	-1.33454	0.125007	1.45955		Cald1	24.2738	16.9647	10.525	-0.514318	-1.19787	-0.683548																											Atf6b
Trim25	10.8446	4.45203	4.88712	-1.26563	-1.13394	0.131698		Tmem98	8.80459	3.43823	6.76885	-1.33152	-0.37448	0.95704		Wipi1	6.30615	7.68166	2.69453	0.280622	-1.19685	-1.47747																											Kcnk1
Snhg18	3.34883	1.51847	1.48508	-1.09148	-1.12155	-0.0300765		Riox2	11.611	4.59357	15.4214	-1.31911	0.406395	1.7255		Apcdd1	41.1949	22.9157	18.0237	-0.843347	-1.18809	-0.34474																											Fjx1
Ctbs	6.44366	2.94778	2.93522	-1.10234	-1.1083	-0.00595426		Pltp	3.34072	1.28004	1.97956	-1.318	-0.726433	0.591566		Casd1	13.2845	9.87298	5.77934	-0.424469	-1.18684	-0.762371																											Shb
Zfp677	3.15024	0.324684	1.40831	-2.93609	-1.10762	1.82847		Ap1g2	3.62985	1.40798	3.2513	-1.3065	-0.154396	1.1521		Sri	9.98051	6.26036	4.33336	-0.664389	-1.1851	-0.520707																											Hist1h3g
Sgms1	15.4763	6.71375	7.24592	-1.19284	-1.08434	0.108494		Zfand1	20.8739	8.39831	11.3928	-1.30335	-0.86787	0.435478		Ero1l	35.6955	29.0671	15.6974	-0.295436	-1.1801	-0.884659																											Tdgf1
Sct	6.64381	0.524168	3.09483	-3.43356	-1.07783	2.35573		Stap2	3.74837	1.47273	3.29657	-1.29098	-0.180168	1.11081		Vps13c	12.0301	11.1823	5.26867	-0.104522	-1.17595	-1.07143																											Slc7a7
Zfp948	16.9514	7.714	8.08965	-1.12576	-1.05802	0.0677403		Slc22a21	3.01271	1.17468	2.11922	-1.28803	-0.488119	0.799915		P4ha1	61.4417	44.3598	27.1682	-0.469063	-1.17434	-0.705281																											4930487H11Rik
Kdelc2	12.4369	5.25564	5.9519	-1.22705	-1.05072	0.17633		Ndrg1	7.61243	3.07586	6.55183	-1.28004	-0.213435	1.0666		Nrbp2	7.50617	10.0292	3.27703	0.413273	-1.17141	-1.58469																											Hist1h3f
Hspb1	5.69454	1.02752	2.71315	-2.36154	-1.04251	1.31903		Kif16b	7.06114	2.86081	5.29329	-1.27419	-0.409024	0.865171		Gpx1	55.9338	41.2684	24.8211	-0.437768	-1.16893	-0.731165																											Mesp1
St3gal5	6.869	3.37635	3.33811	-1.00338	-1.01934	-0.0159575		Anxa11	4.13821	1.65479	3.99107	-1.27216	-0.0509766	1.22118		Hspb11	24.7553	20.3626	10.9949	-0.280564	-1.16366	-0.883096																											H2afx
Bhlhe40	10.3832	4.83935	5.07575	-1.08569	-1.01824	0.0674483		Uap1l1	15.7133	6.46319	17.4621	-1.26866	0.151334	1.42		Ifi30	18.4391	10.84	8.21135	-0.760951	-1.15741	-0.396462																											Cyp26a1
Klf4	4.51404	2.03096	2.18573	-1.11453	-1.01338	0.101155		Acadl	11.0534	4.53111	6.96184	-1.26806	-0.659371	0.608688		Bnip3	84.5835	48.6128	38.0451	-0.79778	-1.15058	-0.352804																											Hist1h3b
Kif1a	3.39412	1.03563	1.63308	-1.62144	-1.01159	0.609851		Ccdc102a	7.87841	3.22304	8.12749	-1.2636	0.0443509	1.30795		Cd302	4.40851	2.48685	1.93449	-0.801455	-1.14799	-0.346531																											Cth
Cln6	10.3679	4.74774	5.09439	-1.11059	-1.01095	0.0996402		Ifnar2	12.327	5.095	7.50677	-1.25829	-0.708127	0.55016		Fam122b	14.1038	7.91746	6.30979	-0.825056	-1.14792	-0.322869																											Phf21b
Lrrc51	9.73583	4.07497	4.80339	-1.23628	-1.00427	0.232016		Gpx3	17.7323	7.35907	12.2838	-1.25742	-0.526039	0.731384		Rnf130	32.2187	20.9097	14.5293	-0.621312	-1.14351	-0.522193																											Hist1h4d
Pde4a	7.30077	3.39338	3.59525	-1.08305	-1.002	0.0810516		Ccdc14	13.4552	5.57619	11.9331	-1.25585	-0.171841	1.08401		Pkp2	6.11788	6.86997	2.71824	0.16473	-1.14163	-1.30636																											Dkk1
								2310039H08Rik	7.00421	2.89984	8.373	-1.24379	0.254198	1.49799		Cpne3	15.4898	14.2191	6.96772	-0.122664	-1.14128	-1.01862																											Uqcrq
								Ifitm2	209.11	88.4023	173.578	-1.24117	-0.268535	0.97263		Plk2	10.0705	6.06622	4.52014	-0.721938	-1.13839	-0.41645																											Id1
								Ddit4	44.6458	18.8619	33.9268	-1.23865	-0.395079	0.843573		Cgnl1	21.8829	19.3484	9.95377	-0.176729	-1.12865	-0.951917																											Tmem28
								Hadh	48.9101	20.7047	33.994	-1.23617	-0.523562	0.712607		Plod2	35.522	21.6069	16.2179	-0.714611	-1.12631	-0.411698																											Metrn
								Bphl	4.16757	1.71513	3.10042	-1.23335	-0.415151	0.818194		Trim59	45.1513	31.1789	20.7659	-0.532768	-1.11681	-0.584045																											Jag1
								Scarb1	25.7481	11.0518	20.274	-1.21279	-0.343328	0.869459		Anxa2	69.9616	41.4277	32.2468	-0.75455	-1.115	-0.360452																											Gm1673
								Cd276	13.4419	5.77467	13.2864	-1.20485	-0.0166668	1.18818		Cyr61	19.7274	12.9061	9.0924	-0.608311	-1.10898	-0.500673																											Pigyl
								Rhbdf2	5.02312	2.13421	2.66422	-1.19726	-0.890148	0.307109		Abtb2	5.77181	3.61288	2.63115	-0.661266	-1.1043	-0.443031																											Rpph1
								Fbln1	39.185	17.3894	24.3804	-1.1675	-0.682351	0.485145		2610042L04Rik	3.60732	5.88166	1.62906	0.690169	-1.10039	-1.79056																											Gata3
								Cdkn1a	8.64221	3.80643	4.33372	-1.16215	-0.979482	0.182664		4930592I03Rik	7.12445	4.84687	3.27436	-0.54637	-1.09827	-0.551904																											Cox7a1
								Cyp4f16	3.92356	1.70552	2.44035	-1.15606	-0.663445	0.492617		Fendrr	5.67973	3.82775	2.60599	-0.557297	-1.09485	-0.537548																											Dancr
								Grhpr	28.7659	12.8648	32.5005	-1.15477	0.175525	1.33029		Mllt3	7.62959	5.57587	3.52262	-0.445551	-1.09336	-0.647806																											Orai1
								Acbd4	3.70916	1.61752	1.97853	-1.14915	-0.873906	0.275242		Tnfaip2	5.02108	3.69255	2.30259	-0.433279	-1.09186	-0.658579																											Ier2
								Rtkn2	3.42278	1.48907	1.85948	-1.14853	-0.846246	0.302285		Zfp51	9.43135	7.46236	4.37394	-0.333843	-1.09113	-0.757291																											Hist1h2bj
								Hspb8	4.77284	2.10096	3.92521	-1.14663	-0.2757	0.87093		Lsp1	5.76476	3.1847	2.65857	-0.836309	-1.08815	-0.251842																											Myzap
								Trim6	19.3378	8.74957	16.2942	-1.13518	-0.245676	0.889507		Gyg	25.1287	22.2132	11.7712	-0.177167	-1.0876	-0.910437																											Zbtb11os1
								Rnh1	17.0178	7.8585	8.57508	-1.10493	-0.980548	0.12438		Dock9	19.2411	14.5837	9.04419	-0.397453	-1.08074	-0.683289																											Cdh1
								Kif26a	6.00703	2.74831	7.61545	-1.10036	0.337278	1.43764		Bmp4	86.9451	44.5996	41.0562	-0.9615	-1.08065	-0.119153																											Gdf1
								Abracl	37.1575	17.2982	24.2398	-1.0986	-0.614212	0.484385		Npepps	33.5017	23.1617	15.8496	-0.530575	-1.07502	-0.544442																											Sgk1
								Gstk1	4.00181	1.82786	3.20814	-1.08926	-0.310239	0.779025		Frs2	15.2649	10.3492	7.21814	-0.556242	-1.07009	-0.513847																											F11r
								Blvrb	21.9015	10.277	13.0479	-1.08421	-0.74277	0.341439		Tmem5	19.3737	12.4369	9.19724	-0.63535	-1.06665	-0.431301																											Tbc1d9
								Ptpn18	11.4025	5.3392	6.35887	-1.08048	-0.832597	0.247887		Pqlc3	4.69506	2.61127	2.19181	-0.822577	-1.06506	-0.242484																											Tle4
								Rufy1	7.49794	3.50558	7.81785	-1.07538	0.0594998	1.13488		Usp11	39.1904	28.8117	18.6831	-0.442523	-1.06474	-0.622216																											Zfp628
								Fbln2	38.2864	18.188	19.3951	-1.0697	-0.977485	0.0922124		Zfp995	3.14133	2.11431	1.45777	-0.549733	-1.05711	-0.507373																											Akt1s1
								Slc12a4	6.48028	3.06579	5.32149	-1.05558	-0.279459	0.776122		Ggta1	22.2671	14.7365	10.6737	-0.592223	-1.05385	-0.461632																											Robo1
								Alpl	24.7824	11.8822	28.0772	-1.05423	0.179402	1.23363		Ccdc112	3.39686	3.7357	1.58926	0.133429	-1.04967	-1.1831																											Pdgfra
								Xkr5	11.4198	5.44753	7.84801	-1.0542	-0.535455	0.518747		Arhgap29	11.8876	12.7621	5.69742	0.101584	-1.04806	-1.14964																											Tfap2c
								Epcam	7.14301	3.40114	7.81326	-1.04876	0.127683	1.17645		Plekhn1	4.25777	2.27848	2.01432	-0.873548	-1.0434	-0.169848																											1810044D09Rik
								Apoe	249.452	120.6	152.321	-1.04792	-0.711275	0.336641		Zfp984	18.8678	16.3326	9.14962	-0.206996	-1.03609	-0.829094																											Mrps12
								Snx21	7.0353	3.36038	6.31322	-1.04404	-0.153925	0.890118		Bend4	27.9886	20.4987	13.636	-0.447431	-1.03202	-0.584594																											Pgp
								Scrn2	6.3724	3.06411	3.74654	-1.0325	-0.75074	0.28176		Grb10	140.93	127.594	69.0309	-0.143312	-1.0286	-0.885288																											Hist2h2bb
								Stxbp2	28.0405	13.6729	24.4746	-1.03082	-0.195483	0.835334		Stk3	13.8834	13.5338	6.75764	-0.036524	-1.02793	-0.991401																											Sox4
								Ninj1	5.53597	2.6585	5.784	-1.03078	0.0621334	1.09292		Hyi	9.44914	5.31283	4.58772	-0.818988	-1.02649	-0.207497																											Zbtb45
								Bcam	5.25268	2.54748	3.44879	-1.01564	-0.592934	0.422711		Pard6b	29.077	26.3639	14.2477	-0.140801	-1.02401	-0.883213																											Mycl
								Foxf1	37.0472	18.3068	19.3841	-1.01301	-0.930959	0.0820536		Greb1l	33.0456	22.8021	16.2229	-0.533337	-1.02192	-0.488588																											L1td1
								Rdm1	21.3879	10.5517	12.0402	-1.01244	-0.823737	0.188705		Lonrf1	6.33954	3.76561	3.07165	-0.736261	-1.02172	-0.28546																											Lzts1
								Tcirg1	5.4311	2.64979	6.56782	-1.00824	0.269647	1.27789		Scoc	25.8851	23.9053	12.7331	-0.114328	-1.01782	-0.903488																											Tmem119
								Bbc3	4.18252	2.03712	5.53944	-1.00279	0.397092	1.39988		Nadk2	54.526	37.6933	26.8903	-0.531457	-1.01714	-0.485687																											Dhrsx
								Klhl26	16.987	8.44343	9.79376	-1.00001	-0.788309	0.211704		Tmed3	8.09946	5.03369	3.9518	-0.675534	-1.01697	-0.341434																											Tcf7l1
																Gm3383	4.71402	8.07802	2.27961	0.764509	-1.01651	-1.78102																											Zfp865
																Gm10509	4.62398	4.16009	2.23649	-0.149117	-1.01566	-0.866542																											Lrrc1
																Arrdc4	20.4318	13.8931	10.0837	-0.553149	-1.0116	-0.458454																											Chac1
																Krt8	174.25	96.4021	86.5026	-0.853351	-1.0095	-0.15615																											Ubald1
																Zfp81	16.1647	11.3428	7.99334	-0.507305	-1.00694	-0.499632																											Opa3
																2610002M06Rik	3.20263	2.32884	1.54649	-0.443348	-1.00422	-0.56087																											Etv5
																																																	Tmem160
																																																	Gpatch3
																																																	Lrrc4b
																																																	Rasl11a
																																																	Mt1
																																																	5730559C18Rik
																																																	Pycr2
																																																	Hist1h3e
																																																	Slc16a13
																																																	Etv4
																																																	Cd59a
																																																	Nckap5l
																																																	Dohh
																																																	Nr2f6
																																																	C030006K11Rik
																																																	Cyb5a
																																																	Terc
																																																	Josd2
																																																	Igsf9
																																																	Tenm4
																																																	Jund
																																																	Epop
																																																	Fam102a
																																																	Efna2
																																																	Cnksr3
																																																	Plpp3
																																																	Slc25a10
																																																	Znhit2
																																																	Gas2l1
																																																	Tmem39b
																																																	Zfp668
																																																	Sppl2b
																																																	Relt
																																																	Zfp428
																																																	Hmgn5
																																																	Rnf122
																																																	Atf3
																																																	Irf2bp1
																																																	Bola1
																																																	Spaca6
																																																	Psmb8
																																																	Crmp1
																																																	Hnrnpa0
																																																	Necab2
																																																	Scarna2
																																																	Pura
																																																	Lrfn3
																																																	Fam110a
																																																	Ptprn
																																																	Trib2
																																																	Slc9a3r1
																																																	Lypla2
																																																	Hes6
																																																	H2-Ab1
																																																	Sall1
																																																	Dusp4
																																																	Stk19
																																																	Nrarp
																																																	1110008P14Rik
																																																	Fam43a
																																																	H2-Q4
																																																	Map3k10
																																																	Sema6d
																																																	Nes
																																																	Bend5
																																																	Pemt
																																																	Nagpa
																																																	Tgfb1i1
																																																	2310009B15Rik
																																																	Dlc1
																																																	Chst2
																																																	Nfkbib
																																																	Hist1h4f
																																																	Spsb2
																																																	Med25
																																																	Brms1
																																																	Egr1
																																																	Adra2b
																																																	Glis1
																																																	Sdf2l1
																																																	Efna3
[truncated: 13 more columns]
