# Supplementary material for: Robust hematopoietic specification requires the ubiquitous Sp1 and Sp3 transcription factors
Source: Epigenetics Chromatin. 2019 Jun 4;12:33. doi: 10.1186/s13072-019-0282-9 (PMC6547542; doi:10.1186/s13072-019-0282-9)
Supplement: Supplementary file 4 — Additional file 4. Dataset 3 - scRNA-seq cell cluster markers [file 13072_2019_282_MOESM4_ESM.xlsx]

## Sheet: Cluster Markers
	E14 WT - Cell cluster markers									Sp1DDBD/DDBD - Cell cluster markers
	Epithelial cells		Erythrocytes		Stem cells		Endothelial cells			Epithelial cells		Erythrocytes		Stem cells		Endothelial cells		Megakaryocytic
	Col1a1		Klf1		Lyl1		Icam2			Igfbp2		Alas2		H2afy		Ramp2		Gp1bb
	Vgll3		Gata1		Nrgn		Ramp2			Krt8		Gypa		Spi1		Cdh5		Gnaz
	Wisp1		Snca		Dnmt3b		Gngt2			Hspb1		Klf1		Alox5ap		Icam2		Gata1
	Loxl1		Cited4		Hmga2		Abi3			Hand1		Acp5		Phgdh		Ecscr		Tspan32
	F3		Gypa		Phgdh		Oit3			Wnt4		Hba-a2		Nrgn		Oit3		Rgs10
	Ddr1		Hba-a2		Adgrg1		Cdh5			Krt19		Hbq1b		Kctd12		Gngt2		G6b
	Plac8		Cpne7		Fam212a		Crip2			Timp2		Trim10		Tyrobp		Exoc3l4		Snca
	Axl		Smim1		Adgrg3		Sox17			Vgll3		Cited4		Cebpb		Eng		Samd14
	Krt19		Slc39a8		Mpo		Acer2			Prss23		Epor		Smagp		Crip2		Gp5
	Prss23		Epor		Ninj1		Ecscr			Wisp1		Snca		Mpo		Sox7		Fermt3
	Efna5		Glrx5		Spi1		Sox7			Loxl1		Gata1		Laptm5		Id3		Hipk2
	Postn		Samd14		P2rx1		Rasip1			F3		Mllt3		Zfp36l2		Col4a1		Rap1b
	Shisa4		Hbb-bh1		Cd34		Fbn1			Cdkn2b		Smim1		Nrros		Mest		Tnni1
	Hand1		Trim10		Plcg2		Col4a1			Tenm3		Cpne7		H3f3a		Dpysl3		Gp9
	Col8a1		Hba-a1		Ctla2a		Esam			Aif1l		Smox		Ptpre		Tmem204		Rab27b
	Igfbp2		Rgs10		Laptm5		Eng			Axl		Slc38a5		Fcer1g		Rasgrp3		F2rl2
	Nog		Hdgf		Mpl		Fam43a			Ddr1		Blvrb		Ier2		Sgk1		Smim1
	Wnt4		Smox		Kctd12		Tek			Tnfrsf12a		Cpox		Fut8		Egfl7		Tgfb1
	Tinagl1		Ell2		Hmgb1		Col4a2			Wnt5a		Hbb-bs		Sub1		Col4a2		Nfe2
	Sdc2		Alas2		Myb		Vim			Efna5		Hba-a1		Gmfg		Grrp1		Kalrn
	Pdpn		Hbq1b		B9d2		Gap43			4930444M15Rik		Glrx5		Adgrg3		Sparc		Gfi1b
	Snai2		Car2		Ptpre		Pcdh17			Cryab		Chchd10		Plcg2		Rasip1		Ptp4a3
	Jph2		F10		Il11ra1		Egfl7			Dusp9		Hbb-bh1		Hmgb1		Esam		Rasgrp2
	Cdkn2b		Hipk2		Arhgdib		Rasgrp3			Krt18		Add2		Pim2		Vim		Gucy1a3
	Aif1l		Hmbs		Ier2		Gja4			Pdpn		Slc25a37		Ninj1		Cd93		Capn3
	Rnd3		Tmem14c		Npm1		Adam15			Tinagl1		Icam4		Fam212a		Sox17		Gm13846
	Tnfrsf12a		Slc38a5		Samsn1		Arhgap31			Tubb3		Hba-x		Cd52		Plvap		Colec11
	Anxa1		Nt5dc2		Runx1		Grrp1			Postn		Spef1		Coro1a		Gng11		Rpl14
	Tgfb2		Hba-x		Plek		Gpm6b			Tagln		Slc39a8		Dnmt3b		Arhgef15		Plek
	Bdnf		Tuba4a		Rcc2		Plvap			Snai2		Hmbs		Fcgr3		Fbn1		Pbx1
	Krt8		Tmod1		Itgb3		Dok4			Anxa1		Prdx2		Cela1		Gap43		Gypc
	Rbms3		Gp1bb		Alox5ap		Hoxb2			Plac8		Tmod1		Rps6ka1		Fn1		Prkar2b
	Wnt5a		Ssx2ip		Zfp36l2		Exoc3l4			Tgfb2		Alad		Adgrg1		Eva1b		Hdgf
	Fzd2		Tspan33		Tyms		Fstl1			Itgb5		Tspan33		Cd34		Abi3		F10
	Fhl2		Hbb-bs		Dctpp1		Ccdc85b			Pmp22		Tmem14c		Grcc10		Ccdc85b		Csf2rb
	Cnn1		Rpl14		H2afy		Arhgef15			Rbms3		Fech		Ikzf1		Cmtm8		Ubash3b
	Car4		Cpox		Rab27b		Dpysl3			Tpm2		Aqp8		Nop10		Fam43a		Tuba4a
	Col5a1		Acp5		Dusp2		Ralb			Dsp		Hemgn		Sall3		Hapln1		Hn1
	Dubr		Fech		Fut8		Sparc			Fhl2		Tspan32		Rcc2		Fstl1		Ank3
	Ptges		Chchd10		Nop10		Igf2			Nid2		Ncf4		Dctpp1		Dok4		Hbb-bh1
	Tenm3		Prdx2		Smagp		Ucn			Npnt		Uros		Ptma		Bmp6		H2afz
	Lypd6		Homer2		Apex1		Tmem2			Sdc2		Mgst3		Celf2		Laptm4b		Sla2
	Cxcl12		Rpia		Rasgrp2		Tmem204			Shisa4		Epb42		Runx1		Elk3		Tnfaip8
	Sox11		Hmgb3		Igf1		Id3			Kif5c		Urod		H2afv		Sox18		Gpx4
	4930444M15Rik		Alad		Mtdh		Mmrn2			Fzd2		Spta1		Gpsm3		Ccnd1		Cox17
	Itgb5		Blvrb		Homer3		Notch1			Nrk		Pnpo		Plek		Igf2		Fech
	Nexn		Tubb4b		H2afv		Myzap			Pdgfa		Hdgf		Mtdh		Pcdh17		Mfsd2b
	Timp2		Hspe1		Arpc1b		Bmp6			Nog		Rpl14		Itm2a		Arhgap31		Prkca
	5730559C18Rik		H2afz		Gmfg		Elk3			Lypd6		Samd14		Tecr		Notch1		Itgb3
	Kif5c		Psmb10		Perp		Cd93			Dlk1		Gpx1		Plcl2		Adam15		Itga2b
	Hspb1		Tfrc		Fgf3		Bcl6b			Rnd3		Hipk2		B9d2		Ddah2		Cmas
	Dsp		Nfe2		Cebpb		Ctsl			Irs1		Spaca9		Erh		Ralb		Mpl
	Smarca1		Bcas2		Hist1h2ao		Ushbp1			Pitx2		Tfrc		Apex1		Tek		Dapp1
	Pdlim2		Bid				Creb3l2			Nup62cl		Ell2		Lyl1		Ptprb		Glrx5
	Cryab		Tspan32				Ece1			Car4		6030468B19Rik		Ccdc12		Rhoc		Klf1
	Nppb		Hsp90aa1				Tnfaip2			Cxcl12		Car2		Igf1		Fkbp1a		Epor
	Pgf		Anp32b				Sox18			Bdnf		Ube2l6		Arpc1b		Serpinh1		1810058I24Rik
	2200002D01Rik		Gypc				Gnai2			Creb3l1		Cdc25b		Dok2		Ets1		Hmgb3
	Pitx2		Cox17				Nrp2			Prrx2		1700037H04Rik		Ptgs1		Gnai2		Gtf2a2
	Nnat		Gcsh				Ddah2			Stmn2		Dhrs11		Il11ra1		Ctsl		Zfpm1
	Ankrd1		Lyar				Abhd17a			Tubb2b		Mpst		Tsc22d4		Mtch1		Tmod1
	Gpc4		Gclm				Gng11			Pcsk5		BC021767		Dusp2		Abhd17a		Csf2rb2
	Bmp4		Abcb10				Adgrl4			4833412C05Rik		Hebp1		Hmga2		Acer2		Rabgap1l
	Alx3		Nadk2				Hoxb5			Ahnak		Ssx2ip		Tyms		Grasp		Pf4
	Emp1		Igsf3				Igfbp4			Mxra8		Tuba4a		Arhgdib		Bcl6b		Cited4
	Pard6b		Gfi1b				Anxa5			Bmp4		Hbb-y		Rgs18		Col18a1		Cd9
	Hbegf		Nop10				Nrp1			LOC108167895		Atpif1		Ppp1r18		Nectin2		Diaph1
	Creb3l1		Foxh1				Adgre5			Col8a1		Rab3il1		Lsm2		Fbn2		Prkcq
	Krt18		Nt5c3				Npdc1			Hspb8		F10		Ncl		Myct1		Hemgn
	Palld		Mllt3				Peg3			Sox11		Abcb10		Tnfrsf1a		Edn1		Syngr1
	Nkain4		Timm8a1				Gimap4			Serpinb9b		Reep6		Pnp		Rspo3		Spsb2
	Nuak1		Urod				Hand2			S100a6		Bcas2		Rnf130		Peg3		Creg1
	Cdh11		Dut				BC028528			Palld		Anp32b		Hmgn2		Nfib		Nt5c3
	Mb21d2		Hypk				Sepp1			Col1a2		Ppox		Cxxc5		Emcn		Rab11a
	Itga3		Atpif1				Atf3			Spin2c		Gypc		Ssbp4		Creb3l2		Blvrb
	Ctgf		Serbp1				Aplnr			Akap12		Grhpr		Set		Tmsb10		Epb41
	Glipr1		Mif				She			Msx2		Ptdss2		Slc25a5		Marcksl1		Cpne7
	Lsr		Eif5a				Id1			Csf1		Rgs10		Perp		Ptrf		Ell2
	Nup62cl		Zfpm1				Sgk1			Basp1		Bola3		Lamtor4		Srgap1		Hexim2
	Basp1		Pabpc4				Apoe			Nuak1		Nadk2		Hhex		Gas6		Atpif1
	Fxyd6		1700037H04Rik				Serf2			Col5a1		Prdx3		Ptpn18		Fblim1		Rbm38
	Plekha2		Dek				Serpinh1			Nbl1		Nt5dc2		Tmem176b		Hdac7		Adgrg1
	Mfhas1		Ucp2				Col18a1			Col1a1		Rfesd		Zfand5		BC028528		Smox
	Tagln		Carnmt1				Rgl1			Dab2		Fam210b		Plscr1		Adgrl4		Gucy1b3
	Ncs1		Gpx1				Dlc1			Dubr		Tubb4b		Rnf149		Kdr		Hmbs
	Serpinb9b		Nop58				Ptprb			Gpc6		Fth1		Mef2c		Myzap		Cited2
	Hspb8		Hbb-y				Fkbp1a			Sema3e		Ifrd2		Psme1		Arap3		Lmo2
	Pdgfa		Lmo2				Tmsb10			Ccl17		Hypk		Ptpn6		Mpzl1		Gm28857
	Rnf128		Creg1				Pdlim1			Glipr1		Cmas		Ifitm2		Pecam1		Rsu1
	1500009L16Rik		Ncl				Fxyd5			Prkaa2		Foxh1		Ifitm1		Tax1bp3		H3f3b
	Sema3e		Ifrd2				Kdr			Emp1		Nt5c3		Rgs2		Hspg2		Rbpms2
	Npnt		Snrnp25				F2r			Tceal5		Gadd45a		Gsta4		Armcx4		Ncor1
	Nrk		Dctpp1				Sh3gl3			Sulf1		Creg1		Cst3		Tead2		Khk
	Pmp22		Atp5g1				Aqp1			Nexn		Rnaseh2a		Ly6e		Mmrn2		Car2
	Col1a2		1110008F13Rik				Tjp1			Map1b		Asns		Ctsc		Hand2		Galk1
	Ahnak		Kalrn				Mtch1			Numbl		Nfe2				Slc29a1		Acyp1
	Prkaa2		Hspd1				Rhoj			Cdh11		Rpia				Rhoj		Hypk
	Timp1		Ppm1g				Cmtm3			Col11a1		Mrps36				Ece1		Clint1
	Gpc6		C1qbp				Nid1			Actn1		Cited2				Gata4		Mff
	Nid2		Top1				Rhoc			Pgf		Klhdc2				Cmtm3		P2rx1
	Cdh2		Nhp2				Fn1			Hbegf		Aldh9a1				Gdpd5		Hk1
	Gsn		Uqcc2				Nectin2			Cdh2		Ucp2				Dlc1		Lrrfip2
	Actg2		Bola3				Ctsh			S100a11		Acp1				Rras		Ptpn11
	Dusp9		Gm8203				N4bp3			Vcan		Gclm				Tie1		Mrps11
	Efnb1		Slc25a37				Amotl1			Fndc3b		Cox17				1810011O10Rik		Ppm1g
	Dusp14		Park7				Klf2			Arl4c		Nrip3				Pea15a		Gclm
	Pdgfrb		Ncoa4				Ets1			Acta2		Taldo1				Sh3gl3		Plgrkt
	Csf1		Cited2				Gas6			Pdgfrb		Josd2				Anxa5		1110001J03Rik
	Hspb2		Tomm5				Bvht			Hspb2		Rmdn3				Gchfr		Taldo1
	Vgll2		Rcl1				Pecam1			Cnn1		Hmgb3				Sh3bp5		Rida
	Pxdc1		Nsun2				Laptm4b			Cald1		Gfi1b				Atf3		Cbfa2t3
	Ly6e		Galk1				Mpzl1			Cadm1		Dek				Nrp1		Bcas2
	Stmn2		Odc1				Gata4			Anxa2		Uqcc2				Ppic		Ncoa4
	Msx2		Tipin				Crip1			Fbln2		Bnip3l				Hoxb5		Ilk
	Ccnd2		Nolc1				Hdac7			Plp2		Rfc4				Serf2		Ndrg3
	Pkp2		Pa2g4				Sh3bp5			Tbx20		Snrnp25				Amotl1		Uba7
	Tubb2b		Cks2				1810011O10Rik			Parva		Cox6b2				Cttnbp2nl		Clu
	Crim1		Bccip				Tie1			Pdlim2		Atp5b				Id1		Tal1
	Tubb3		Nhp2l1				Ptrf			Igfbp5		Gtf2a2				Nrp2		Aqp8
	Cadm1		Txn2				Marcksl1			Rnf128		H2afz				Oaz2		Mef2c
	Hs6st2		Prkar2b				Rrbp1			Glipr2		Pabpc4				Apoe		Snrnp25
	Samd4		Mrto4				Clec14a			Gpc3		Spc24				Rgl1		Etfb
	Myadm		Sssca1				Cdc42ep1			Me1		Pbk				Smad6		1110008P14Rik
	Glipr2		Fam162a				Tm6sf1			Mogat2		Hat1				Armcx2		Hba-a1
	Anxa3		Spns2				Armcx4			Pid1		Adk				Cd81		Cit
	Pcsk5		Ptdss2				Cmtm8			Gli3		Slbp				Fkbp10		Cenpp
	Prrx2		Fermt3				Mapk3			Pkp2		1810058I24Rik				Fermt2		Tmem14c
	Fndc3b		Gtf2a2				Fkbp10			Prdm6		Tssc1				Flrt2		Cdkn2d
	Spin2c		Tlcd1				Kctd17			Ift43		Bccip				Hoxb2		Tmem123
	Adam19		Ddx39				Ptpn18			Gpc4		Mrpl23				N4bp3		Clec1b
	Fbln2		Snrnp40				Procr			Hs6st2		Uqcrc1				Kctd17		Dap
	Anxa2		Mgst3				Rras			Atp1b1		Nme3				Tmem2		Psmb10
	Twist2		Hspa9				Nfatc1			Fhl1		Ncoa4				2810025M15Rik		Lims1
	Col3a1		Ccne1				Plekho1			Zdhhc2		Cit				Nid1		Nucks1
	Ift43		Ddx21				Slc9a3r2			Tnnc1		Fermt3				Rbpms		Mpc1
	Dab2		Cycs				Armcx1			Tead1		Pycr2				Bgn		Btg2
	Map1b		Pim1				Wwtr1			1500009L16Rik		Bid				Tjp1		Hbq1b
	Tceal5		Cacybp				Ltc4s			Cyr61		Grap2				Aplnr		Bex4
	Gpc3		Slbp				Cd59a			Crim1		Ndufa5				Cd38		Gm8203
	Lsp1		Tk1				Mtus1			Adamts9		Abcg2				Txndc5		Mllt3
	Numbl		Mki67				Epn2			Ext1		Lyar				Pald1		Gtf2h2
	Fhl1		Hebp1				Hapln1			Fxyd6		Tfdp2				Sepp1		Sla
	Prr5l		Smc2				Cd38			Ezr		Prkar2b				Gpm6b		Tmem261
	Ppp1r14a		Srm				Calcrl			Timp1		Gm8203				Gja4		Prkab1
	S100a11		Mrpl12				Plxnd1			Cep170b		Aldoa				Hmga2		Fam96a
	Foxf1		Wdr12				Hspg2			Ccnd2		Btg2				Gimap1		Tubb4b
	Slc2a1		Cmc2				Cttnbp2nl			Rgs5		Asf1a				Nr2f2		Abhd16a
	Actn1		1810058I24Rik				Bst2			Nxn		Cenph				Calcrl		R3hdm4
	Plaur		Pnpo				Slc29a1			Unc5b		Ybx3				Tnfaip2		Cenpw
	Cald1		Nop56				Fgd5			Vnn1		Gmnn				Madcam1		Mdm1
	Acta2		Rbm38				Oaz2			Lamb1		Samm50				Anxa6		Abcb10
	Myl9		Nasp				Clic1			Dusp14		Slc3a2				Ephb4		Hbb-bs
	Ext1		Pgp				Litaf			Serp2		Tipin				Grap		Pdcd4
	Cthrc1		Eprs				Pdlim3			Tuba1a		Carnmt1				Npdc1		Slain2
	Cd24a		Rnaseh2a				Ptms			Cd24a		Paics				Lpar6		Rfc2
	Dlk1		Pycr2				Grasp			Tpm1		Mki67				Hecw2		Dut
	Sfxn3		Taldo1				Msn			Slc2a1		Fxn				Gm13889		Zyx
	Tnnc1		Adk				Tnfaip1			Ankrd1		Umps				Epas1		Ccdc12
	Parva		Mthfd2				Gimap1			Ngfrap1		Eprs				Tuba1a		Prdx2
	Lpp		Ppid				Eva1b			Thbs1		Bnip3				Tnfaip1		Tuba1c
	Tead1		Pbx1				Id2			Myadm		Zfpm1				Ptms		Cks2
	Tgfbi		Sec61g				Anxa2			Csrp2		Pim1				Nme2		Hba-a2
	C530008M17Rik		Dkc1				Fermt2			Itga3		Cct7				Pim3		Tmem158
	Mogat2		Ybx3				Grap			Rian		Mthfd2				Fscn1		Thbs1
	Mllt11		Slc3a2				Rbpms			Zfp462		Eif3d				Tspan18		Rps4l
	Tmsb10		Rap1b				Jup			Nrp1		Hsp90aa1				Anxa2		Phlda1
	Tuba1a		Hmgb2				Msx1			Bex1		Ubash3b				Slc9a3r2		H1f0
	Maff		Pcna				Npc2			Fam101b		Ccnb2				Mllt4		Hist1h2ao
	Tpm1		Pbk				Arap3			Lhfp		Top1				Igfbp4
	Prdm6		Dynll2				Pea15a			Ctgf		Ccnb1				Tcf4
	Prnp		Snhg5				Ldb2			Wbp5		Mcm6				Nfkbia
	Tpm2		Rrm2				Meis2			Mfge8		Galk1				F2r
	Plp2		Asns				Gata6			Dst		Tpi1				Armcx1
	Igfbp5		Tpi1				Cdc42ep5			Dusp22		Dut				Rftn1
	Pcolce		Gm42166				Tax1bp3			Sfxn3		Ddit3				Arhgef12
	Filip1l		Hist1h2ao				Peg10			Gm35546		Ssbp3				Afap1l1
	Me1						Plp2			Flnc		Pa2g4				Procr
	Cep170b						Afap1l1			Ckap4		Pcna				Sypl
	Ckap4						Tspan12			Serpine2		Cdca3				Ly6c1
	Zfp462						Fscn1			Mllt11		Nop58				P4hb
	S100a6						Ctnnb1			Adam19		Rrm2				Myo1c
	Thbs1						Edn1			Tspan2		Ldha				Gimap6
	Cnn2						Hexa			Plod2		Atf4				Nr2f6
	Serpine1						Lgals1			Serpinh1		1500009L16Rik				Mtus1
	Cstb						Myct1			Mmp14						Gm31734
	Hmgn1						Evi5			Gsn						Mapk12
	Hcfc1r1						Gm13889			Meg3						Eif4ebp1
	S100a10						Carhsp1			Pcolce						Msx1
	Myl6						Rgs3			Pdlim7						Igf1
	Lgals1						Sypl			Lpp						Thsd1
	Unc5b						Hyal2			Cav1						Cnn3
	Marcks						Snx3			Creb3						Prcp
	Stx3						Anxa6			Cnn2						Hyal2
	Cyr61						Kank3			Speg						Cotl1
	Ccl17						Lpar6			Cstb						Tgm2
	Wbp5						2010111I01Rik			S100a10						Carhsp1
	Cnn3						Lgmn			Limk2						Jup
	Ngfrap1						Limd2			Plagl1						Pdlim3
	Cav1						Maged2			6330403K07Rik						Slc25a4
	Bex1						Lrp11			Lgals1						Ppp1r2
	Meis3						Mesdc1			Cnn3						Gad2
	S1pr2						Gchfr			Samd4						Galnt1
	Tmem108						Cib1			Irak1bp1						Slc40a1
	Acta1						Mllt4			Pxdc1						Rrbp1
	Akap12						Asb4			Tspan9						Fli1
	Tspan2						Arpc3			Tmsb10						Limch1
	Dbn1						Mapre2			Lrp1						S1pr1
	Tmsb4x						Arhgef12			Mdk						Evi5
	Vcan						Cd81			Hmgn1						Slc6a6
	Amotl2						Fmo1			Rala						Wwtr1
	Lhfp						Ssbp4			Cdkn1c						Ctla2a
	Gng2						Klf6			Gng2						Snx3
	Pdlim7						Txndc5			Flrt3						Parva
	Mmp14						Ephb4			Efemp2						Nrep
	Bcar1						Nfkbia			Plxnb2						Luzp1
	Lrp1						Ccdc80			Peg3						Rgs3
	Fabp3						Tcf4			Pcbp4						Lgals1
	Myl12a						S100a10			Bin1						Msn
	Csrp2						Fbn2			Igf2r						Rhob
	Cmtm7						Ppic			Snx7						Limd2
	Dusp10						Agpat4			Wls						Itm2c
	Csrp1						Smad6			Rhou						Tspan12
	Tmem88						2810025M15Rik			Ccdc80						Mapk3
	Flnb						Aplp2			Fez2						Pdgfb
	Atp6v0e						Orai1			Fat1						2010111I01Rik
	Rtn4						Map7d1			Pard6b						Adgre5
	Nradd						Nr2f6			Farp1						Ctnnb1
	Creb3						Rnasek			Fscn1						C430049B03Rik
	Fscn1						Dcaf12l1			Anxa3						H2afy2
	Mbnl3						Rspo3			Cmtm7						Lifr
	Marcksl1						Prcp			Lamc1						Npc2
	Gpr137b						Ets2			Meis3						Ckap4
	Mfge8						Plec			Tmeff1						Bri3
	Map4						Map3k11			Flnb						Polg
	Flnc						Gnas			Pfn2						Jun
	Tsc22d1						Armcx2			Prnp						Agpat4
	Serpinb6a						Cotl1			Map4						Pxdn
	Steap2						Trim47			Efnb1						Lgmn
	Phldb2						Babam1			App						Soat1
	Pcbp4						Pdia6			Fermt2						Tpm4
	Serpinh1						Lifr			Phldb2						Id2
	1810055G02Rik						B2m			Pea15a						Plp2
	Ppp2r5b						Selk			Maff						Litaf
	Cdkn1c						Myo1c			Tmem120a						Elovl5
	Mfap2						Ifitm3			Dbn1						Aph1a
	Fez2						Gabarap			Capn6						Akr1a1
	Ezr						Btg1			Atp6v0e						Ssbp4
	6330403K07Rik						Galnt1			Rhod						Ctnna1
	Nxn						Rabac1			Marcksl1						Fxyd5
	Capn6						Jun			Fos						Tfpi
	Tubb6						Itm2c			Pard6g						Rcn3
	Tbx20						Arhgef7			Amotl2						Smad1
	Mxra8						Igf2r			Wnt3						Bst2
	B3gnt5						Plac1			Nectin2						Nckap1
	Tax1bp3						Akr1a1			Tmsb4x						Sorbs1
	Chst12						Fli1			Ddc						Plekho1
	Nrp1						Net1			S1pr2						Klf2
	Anxa6						Mgat4b			Mfhas1						Plk2
	Klf6						Thsd1			Fam129b						Ptpn18
	Arl4c						Rbms2			Tsc22d1						Fam3c
	Efemp2						Mmd			Bmp2						Lrrc58
	Nectin2						Krtcap2			Sept11						Klf6
	Nabp1						Tprgl			Chd3						Cd59a
	Peg3						Sorbs1			Col5a2						Mapre2
	Rala						Furin			Mbnl3						Vamp5
	Fgfr1						Nckap1			1700007K13Rik						Nav1
	Sept11						Grcc10			Nid1						Mgat4b
	Dcbld2						Pim3			Enah						Mmd
	Plekhg2						Fam3c			Tgfbi						Bambi
	Pea15a						Itm2a			Gja1						Nrarp
	Capzb						Calm1			Ncam1						Map3k11
	Dstn						Sin3b			Lsr						Rgs2
	Myh10						Pxdn			Klf6						Kdelr2
	Reep5						Zfp36l1			Serpinb6a						Peg10
	Ncam1						Ypel3			Fabp3						Cib1
	Rhoc						Tead2			Epb41l3						Marcks
	Prkci						Txnip			Anxa5						Bax
	Gli3						P4hb			Tubb6						Map4k4
	Tceal8						Nrarp			Rbms1						Mrps6
	Chd3						Gnb2			Capzb						Dpysl2
	Tceb2						Kdelr2			Rtn4						Shisa5
	Rbms1						Aph1a			Tmem88						Tiam1
	Epha4						Tgfb1i1			Impact						Furin
	Irak1bp1						Shisa5			Myl12a						Pcbp4
	Sepw1						Rhob			Prr5l						Rbfox2
	Stard3nl						Adgra2			Rbms2						Calu
	Bin1						Ubald2			Sulf2						Lpar4
	Tmem121						Klf4			Uchl1						Tspan6
	Cd151						Ckap4			Myl6						Mesdc1
	Tpm4						Emb			Gng10						Pdia6
	Rcn2						Ctnna1			Csrp1						Znrf1
	Flna						Znrf1			Plk2						B2m
	Hmgn3						Vamp5			Zc2hc1a						Lxn
	Fos						Slc25a4			Tgfb1i1						Arpc3
	Wls						Clta			Tmem108						Ifitm3
	Scpep1						Dpysl2			Sparc						Rnasek
	Tmeff1						Cox7a2l			Ly6e						Aplp2
	Bex2						Fgfr1			Tead2						Ndufa8
	Ap2m1						Calu			Tmem37						Krtcap2
	Arhgap29						Piezo1			Dcbld2						Itm2a
	Steap1						Triobp			Clcn5						Txndc12
	Tspan9						Itm2b			Ccng1						Maged2
	Slc39a6						Sri			Phlda3						Smad7
	Tex264						Capg			Cgref1						Gnb1
	Rras2						Ssu72			Stard3nl						Prelid1
	Arpc5						Pon2			Bcar1						Hexa
	Ccl2						4931406P16Rik			Syne1						Hmgcs1
	Rbp1						Psap			Arl8a						Macf1
	Zwint						Xbp1			Fgfr1						Ndel1
	Sparc						Mrps6			Tmbim1						Prdx6
	Ilk						Gmfg			Bbx						Myl12b
	Tmem120a						Sepw1			Galnt11						Sptbn1
	App						Luzp1			Plxna1						Klhl6
	Tmed2						Arrb2			Plaur						Zfp36l1
	Ajuba						Slc6a6			Marcks						Selk
	Anxa5						Sqstm1			Ptms						Ddah1
	Lamb1						Spats2			Tceal8						Map7d1
	Prmt2						Ppp1r2			Fstl1						Pdlim1
	Laptm4a						Tbrg1			Frmd6						Xbp1
	Sgpl1						Sat1			Gpx8						Ppib
	Fermt2						Git1			Tax1bp3						LOC102633627
	Gpx8						Prr13			Apbb2						Vat1
	Nos1ap						Pcbp4			Cd151						Calm1
	Tgfb1i1						Smad1			Sgms1						Dcaf12l1
	Apbb2						Myl12b			Fkbp9						Ndn
	Praf2						Tfpi			Ptpn14						Rab2a
	Arf4						Ppp3ca			Cdkn2a						Prkar1a
	Frmd6						S100a13			Npc2						Dad1
	Plod2						Lxn			Slc39a6						Pcgf5
	Hes1						Sh3bgrl3			Tgif1						Manf
	Mdk						Map4k4			Rab34						Mid1ip1
	Bbx						Adgrl1			Prkci						S100a10
	Sept7						Ppib			Ajuba						Phlda3
	Col5a2						Glmp			Ikbip						Tprgl
	Pkdcc						Atp2b1			Slc6a6						Gorasp2
	Zc2hc1a						Tpm4			Ap2m1						Stard4
	Farp1						Tagln2			Gas6						Sri
	Dst						Lamp1			Cd44						Sat1
	Ryk						Capn2			Agpat4						Tspan13
	Lamp1						Bri3			Ldhb						Idh1
	Bmp1						Smim19			Tex264						Rabac1
	Grb10						Mrps18a			Hcfc1r1						Degs1
	Prelid1						Sptbn1			Laptm4a						Cdkn1a
	Zdhhc2						Gdi2			Nabp1						Gipc1
	Dusp22						Fuca1			Ube2h						Babam1
	Noct						Grn			Pltp						Cd34
	Tnfaip1						Gltscr2			Map1lc3a						Tubb6
	Lima1						Tspan13			Dstn						Ctla2b
	Sgms1						Pcgf5			Afap1						Mrps18a
	Arl8a						Ccnd1			Carhsp1						Btg1
	Cdc42ep3						Dpagt1			Ppfibp1						Prdx1
	Ppfibp1						Macf1			Tnfaip1						Hsp90b1
	Lamc1						Rcn1			Scpep1						Fdps
	Snx24						Ctsd			Eif4ebp1
	Cd63						Vat1			Filip1l
	Plxna1						Tmed9			Flna
	Plac1						Bambi			Igf2os
	Atp6v1g1						Med10			Prr5
	Ndfip1						Prkar1a			Myh10
	Dda1						Junb			Lmna
	Cd44						Jund			Rras2
	Vimp						Hsp90b1			Mllt4
	Ptms						Cd63			Zwint
	Lrrfip1						Manf			Cgnl1
	Fam114a1						Bex2			Tubb2a
	Mllt4						Prdx1			Tmem184c
	Trappc4						Pdia3			Bmp1
	Apbb1						Igf1			Scn1b
	Fstl1						H1f0			Ryk
	Smim14						Gsta4			Cobll1
	Limk2						Malat1			Hpcal1
	Wdr1						Ctla2a			Nos1ap
	Tm2d1						Hspa5			Tmem5
	LOC102633627						Cdkn1c			Hspg2
	Cnih4						Mest			Lima1
	Enah									1810055G02Rik
	Lmna									Nradd
	Ostc									Lasp1
	Cfl2									Anxa6
	Nkd1									Wdr1
	Lasp1									Akr1a1
	Pgrmc1									Cfl2
	Sdc1									Cyb5r3
	Speg									Arf4
	Timp3									Impdh1
	Cyba									Igf2
	Rhou									Plxdc2
	Snx18									Hmgn3
	Wsb2									Tulp4
	Rab2a									Itm2c
	Map1lc3a									Rhoc
	Ddc									Zdbf2
	Tmem184c									Arhgap1
	Ube2d2a									Daam1
	Fam129b									Limch1
	H2afy2									Cttn
	Dynll1									Tmem150a
	Gnb1									Lgalsl
	Ube2h									Ctxn1
	Arhgef25									C430049B03Rik
	Tead2									Actg1
	Plk2									Steap2
	Prr5									Rbfox2
	Calm1									Aard
	C430049B03Rik									Timp3
	Surf4									Bag3
	Gng12									Plec
	Ctxn1									Abracl
	Pim3									Dpysl2
	Rab34									Utrn
	Flot2									Amotl1
	Abracl									Epha4
	Fat1									Sept7
	Wnk1									Rbpms2
	Tmbim1									Mbnl2
	Pttg1ip									Tceb2
	Impact									Smim14
	2310022B05Rik									Pls3
	Mtpn									Flot2
	Gng10									Cast
	Hspg2									Palm
	Manf									Prmt2
	Gas6									Cdkn1a
	Rab6a									Fkbp10
	Dpysl2									Myl9
	Pls3									Tbrg1
	Snx7									Arid5b
	Herpud2									Gap43
	Cd164									Mdm2
	Akr1a1									Pkdcc
	Txndc17									Vim
	Cnot7									Pgrmc1
	Gap43									Plac1
	Rcn3									Ifi30
	Serpine2									Ndfip1
	Itgb1									Vapb
	Arl2bp									Nkain1
	Aard									Hacd4
	Tsg101									Ywhab
	Rbpms									Slc25a4
	Snx30									Rcn2
	Hsd11b2									Reep5
	Arhgap1									Zfhx3
	Tgif1									Herpud2
	Slc25a4									Txndc17
	Arpc2									Tmem63b
	Phlda3									Chst12
	Igf2r									Itgav
	Spcs1									BC023829
	Plpp2									Fam214b
	Ube2r2									Sptan1
	D8Ertd82e									Tiparp
	Cdkn2a									Ehd1
	Ldhb									Gadd45g
	Rab10									Nkd1
	Gm14005									Ethe1
	Trappc6b									Sh3glb1
	Rbms2									Ptprf
	Selm									Slc2a3
	Tubb2a									Ass1
	Carhsp1									Plekhg2
	Ctnna1									Ak1
	Nid1									Klf9
	Actb									Nectin3
	Pgam1									Aprt
	Ywhaq									Map7d1
	Cttn									Wnk1
	Gabarap									Loxl2
	Mlf2									Dda1
	Ywhab									Arpc2
	Vps37a									Tsg101
	Cdc42									Snx30
	Scamp4									Ctnna1
	Leprotl1									Ripk2
	LOC102631979									Cd164
	Lrrc59									Ywhag
	Myh9									Nek6
	Rras									Snx18
	Tbrg1									Dynll1
	Zdbf2									Hes1
	Ptprf									Pitrm1
	Gng5									Gm14005
	Nptn									Fam107b
	Rnh1									Rab6a
	Slc2a3									Ugdh
	Rnf14									Cnih4
	Plec									Mtpn
	Lrrc42									Col4a1
	Fkbp1a									Cyb5a
	Dlgap4									Pdlim1
	Actg1									Fam118b
	Tbca									Zbtb20
	Zfhx3									Vwa5a
	BC023829									Bex2
	Tes									Ptrf
	Sept2									Ube2r2
	Capn2									Dlgap4
	Tspan3									Cers5
	Gm10080									Nptn
	Rhoa									Tmed2
	Npc2									Grb10
	Actr3									Ube2d2a
	Fam178a									Mprip
	Ywhag									Chmp4b
	Raph1									Msrb1
	Samhd1									Capn2
	Akt1									Tmem30a
	Sulf2									Surf4
	Coq10b									Manbal
	Gadd45g									Arhgap29
	Ifrd1									Wsb2
	Pcdh7									Vimp
	Ube2d1									Hmg20b
	Arhgdia									Tm2d1
	Ppp1r2									Lrrfip1
	Igf2									Samhd1
	Ssr3									Capns1
	Tsc22d2									Lrrc59
	Crip1									Ptov1
	Rbfox2									Trappc4
	Nenf									4921524J17Rik
	Sar1a									Lxn
	Tmem63b									Tspan3
	Cldnd1									Noct
	Kctd10									Ptk7
	4921524J17Rik									Fam178a
	Smad7									Kctd10
	Mbnl2									Rassf1
	Ripk2									Gng12
	Rab22a									Gnb1
	Zfand3									Rbbp7
	Pard6g									Bloc1s2
	Stx7									Col4a2
	Cyb5a									Ergic1
	Slc20a1									Zmat3
	Copz2									Luzp1
	Ube2d3									Tpm4
	Mprip									Igf2bp2
	Chmp4b									Kdm6b
	Ikbip									Ypel5
	Ptov1									Pim3
	Cnih1									Atp6v1g1
	Mcfd2									Smad7
	Ier5									Mtss1
	Rgs3									Rock2
	Itm2c									P3h4
	Capns1									Zfand3
	Slc6a6									Ube2b
	Cdipt									Tbca
	Gm1673									Cnih1
	Trip6									Usp22
	Ywhae									Mgat2
	Utrn									Itgb1
	Pofut2									Nme2
	Rbpms2									Trip6
	Tmem167									Arpc5
	Ywhaz									Praf2
	Agpat4									Rbpms
	Ube2i									Rab2a
	Coro1c									Rab10
	Igf1r									Rnf14
	Gtf2ird1									Spg21
	Col4a1									Wbp1l
	Gemin7									Fkbp1a
	Luzp1									Hadh
	Calu									Fbxw9
	Lin28a									Lin28a
	Mgat2									Calu
	Hras									Ktn1
	Rer1									Crip2
	Vapb									Vps37a
	Tusc3									Pdrg1
	Rassf1									Pttg1ip
	Ergic1									Iqgap1
	Rab5a									Cnot7
	Ube2j1									Memo1
	Spg21									Ywhaz
	Vcl									Lifr
	Ugdh									Cldnd1
	Crlf2									Tmem65
	Ypel5									Tgoln1
	Ethe1									Wsb1
	Ptrf									Ttc28
	Gm2423									Sepw1
	Tbcb									Mest
	Rac1									Stx7
	Tmem9									Rab5a
	Cyb5r3									Mlf2
	Tmem150a									Pmm1
	Rbbp7									Rras
	Ndfip2									Coro1c
	Selk									Aplp2
	Acot9									Maged1
	Kctd5									Ndfip2
	Dnajc10									Taf13
	P3h4									H13
	Map7d1									Ppp1r12a
	Fkbp10									Mum1l1
	Daam1									Igf2bp3
	Fam107b									Cd63
	Ap1s1									Trp53inp1
	Prtg									Ier5
	Gja1									B3gat3
	Cst3									Prtg
	Fam96b									Bri3
	Bmp2									Arhgdia
	Mex3a									LOC102631979
	Klf7									Ostf1
	Atxn7l3b									Sept2
	Ube2f									Txnl4a
	Sri									Actb
	Tmed10									Mlec
	Cul4b									Smad2
	Manbal									LOC102633627
	Yipf4									P4ha1
	Cfl1									Spcs1
	Ccng1									Canx
	Dlc1									Serinc1
	Map1lc3b									Pafah1b1
	Fut8									Hras
	Rock2									Nfxl1
	Gnb2									Stard8
	Usp22									Lamp1
	Timmdc1									Ppp1r2
	Eif4ebp1									Scamp4
	B3gat3									Trim59
	Col4a2									Hspb11
	Mum1l1									Timm17a
	Hmg20b									Slc38a4
	Timm17a									Ap1s1
	Wbp1l									Ctbp2
	Cap1									Myh9
	Mid1ip1									Gemin7
	Iqgap1									Akt1
	Tmem9b									Nisch
	Pafah1b1									Evl
	Morf4l2									Ei24
	Ywhah									Kifap3
	Gpx3									Tusc3
	Pacsin2									Igf1r
	Ube2b									Fgf10
	Polr3d									Ube2d1
	Ktn1									Yipf4
	Csnk1e									Ftl1
	Sec61a1									Prrc1
	Tceb1									Gpx3
	Trim59									Fam96b
	Ssr2									Dync1i2
	Actn4									Pcdh7
	Wsb1									Tpst1
	Bsg									Ssbp3
	Ehd1									Pgs1
	Tor1aip2									1810037I17Rik
	Arf1									Rab4a
	Eif1a									Dynlrb1
	Smim19									Vcl
	P4ha1									Ube2d3
	H13									Strn3
	Dynlrb1									Abhd4
	Zmat3									Oaz2
	Mtch1									Ddb1
	Gpat4									Ssr3
	Ppp1r12a									Nckap1
	Ssbp3									Trappc6b
	Emp3									Mex3a
	Degs1									Samd4b
	Fam89b									Acot9
	Ube2e3									Ilk
	Sec62									Ube2f
	Bri3									Gadd45a
	Mdm2									Aida
	Serp1									Cdipt
	Clu									Tmem9
	Nek6									Lzts2
	Rab7									Gde1
	Mmadhc									Ndn
	Rab4a									P4hb
	Pafah1b3									Txndc5
	Tmem248									Gng5
	Evl									Dusp1
	Ppp2cb									Sri
	Eif4e2									Sec31a
	Tspo									Degs1
	Tmed7									BC031181
	Dync1i2									Prelid1
	Sec61b									Atxn7l3b
	Pgrmc2									Tmed9
	Zdhhc16									Actr1a
	Slc38a1									Sptbn1
	Amfr									Ube2i
	Tmem165									Rrbp1
	St3gal2									Cd81
	Wrb									Tnrc6a
	Zyx									Ctnnbip1
	Tmed9									4833439L19Rik
	Gorasp2									Mtap
	P4hb									Fam216a
	Mtap									Pgrmc2
	Tmem30a									Anxa7
	Cd47									Ccm2
	Calr									Desi1
	Sat1									Cdc42
	Maged1									Med10
	Adgra2									Tmem55a
	Vps35									Rnh1
	Rexo2									Ptpra
	Oaz2									Kcmf1
	Actr1b									Tmem248
	Rab18									Gpat4
	Aprt									Rac1
	BC031181									Drap1
	Cript									Npepps
	Capza2									Elovl1
	Scoc									Cul4b
	Hspb11									Glrx3
	Sh3bgrl									Selk
	Cers5									Card19
	Stard8									Timmdc1
	Hsp90b1									Gm1673
	Chmp5									Lgmn
	Cd81									Ppp2r5d
	Hspa5									Tmem167
	Ppib									Ube2v1
	Serinc1									Cript
	Golt1b									Zdhhc16
	Lzts2									Gorasp2
	Atg3									Ubl3
	Pdcd6									9230114K14Rik
	Tcf25									Rnf4
	Yipf5									Pofut2
	Tm2d2									Gabarap
	Nisch									March5
	Strn3									Ebpl
	Shisa5									Suv39h1
	Ctbp2									Rab18
	Sh3bgrl3									Atg3
	Sptan1									Leprotl1
	Adipor1									Atxn10
	Usp9x									Manf
	Ctnnbip1									Rad23b
	Eif4g2									Rexo2
	Fbxw9									Tmed10
	Ostf1									Eif1a
	Aida									Gnb2
	Plin2									Snx6
	Dnajb11									Tor1aip2
	Sh3glb1									Sh3bgrl
	Litaf									Scoc
	Rad23b									Morf4l2
	Mlec									Csnk1e
	Erp29									Ubxn1
	Tmem5									Arf1
	4833439L19Rik									Actr3
	Tpm3									Rer1
	1810037I17Rik									Rab7
	Rabac1									Jup
	Rab1a									Sat1
	Hif1a									Mnat1
	Kdm6b									Sec61a1
	Efhd2									Sec62
	Ier3ip1									Yaf2
	Vps29									Pigf
	Fn1									Bsg
	Pafah1b2									Ywhae
	Rtn3									Ubc
	Pitrm1									Taf7
	Erp44									Pdcd6
	Hist1h2bc									Bptf
	March5									Fn1
	Ptpmt1									Ostc
	Sumo3									Ube2e3
	Eva1b									Sar1a
	Kdelr1									Ubxn4
	Rrbp1									Ywhaq
	Elovl1									Ifrd1
	Txnl4a									Mtch1
	1810058I24Rik									Tcf25
	Suv39h1									Actn4
	Bex4									Slc20a1
	Ftl1									Hist1h2bc
	Cdc42ep5									Pdia3
	Mnat1									Mmadhc
	Ddb1									Calm1
	Krcc1									Ubxn6
	Atp6v0d1									Cdc34
	Pcgf5									Sqstm1
	Cmtm3									Fam32a
	Rsu1									Lta4h
	Perp									Mid1ip1
	Vasp									Rnf181
	Pdcl3									Ap3s1
	Vim									Ppp2cb
	Prdx5									Prr13
	Pdia6									Kif5b
	Oat									Chmp5
	Cdkn1a									Nenf
	Pdia3									Tmbim4
	Desi1									Perp
	Hacd1									Scd2
	Crip2									Glud1
	Sec11a									Tceb1
	Slc38a4									Rsu1
	Arl6ip1									Phlda1
	Phlda1									Tubb5
	Ttc3									Peg10
	Atp6v0b									Ctsd
	Tspan4									Pgam1
	Ing2									Ppp3ca
	Pmm1									Hspa5
	Lgmn									Fabp5
	Tmbim6									Fuca1
	Igfbp4									Myef2
	Tubb5									Dcxr
	Tagln2									Sox4
	Sox4
	Myef2
	Mycn
	Slc24a5
	Cited2
